# Supplementary material for: 1-Butyl­pyridinium bis­(1,2-dicyano­ethene-1,2-dithiol­ato)nickelate(III)
Source: Acta Crystallogr Sect E Struct Rep Online. 2011 Oct 22;67(Pt 11):m1567. doi: 10.1107/S1600536811042103 (PMC3246985; doi:10.1107/S1600536811042103)
Supplement: Supplementary file 1 [file e-67-m1567-sup1.cif]

##############################################################################
#                                                                            #
# This CIF contains the data in a paper accepted for publication in          #
# Acta Crystallographica Section E. It conforms to the requirements of       #
# Notes for Authors for Acta Crystallographica Section E, and has been       #
# peer reviewed under the auspices of the IUCr Commission on Journals.       #
#                                                                            #
# Full details of the Crystallographic Information File format               #
# are given in the paper "The Crystallographic Information File (CIF):       #
# a New Standard Archive File for Crystallography" by S. R. Hall, F. H.      #
# Allen and I. D. Brown [Acta Cryst. (1991), A47, 655-685].                  #
#                                                                            #
# The current version of the core CIF dictionary is obtainable from          #
# ftp://ftp.iucr.org/pub/cif_core.dic.                                       #
#                                                                            #
# Software is freely available for graphical display of the structure(s)     #
# in this CIF. For information consult the CIF software page                 #
# http://www.iucr.org/resources/cif/software.                                #
#                                                                            #
# This file may be used for bona fide research purposes within the           #
# scientific community so long as proper attribution is given to the journal # 
# article from which it was obtained.                                        #
#                                                                            #
##############################################################################
data_global
_audit_creation_method     'from SHELXL97 CIF and IUCr SHELXL97-template'
_journal_date_recd_electronic     2011-10-05
_journal_date_accepted     2011-10-12
_journal_name_full     'Acta Crystallographica, Section E'
_journal_year     2011
_journal_volume     67
_journal_issue     11
_journal_page_first     m1567
_journal_page_last     m1567
_journal_paper_category     QM
_journal_coeditor_code     TK2798
_publ_contact_author_name     'Hai-Bao Duan'
_publ_contact_author_address
;
   School of Biochemical and Environmental Engineering,
   Nanjing Xiaozhuang College,
   Nanjing, 210017,
   People's Republic of China
;
_publ_contact_author_email     'duanhaibao4660@163.com'
_publ_contact_author_fax     '86 25 83587820'
_publ_contact_author_phone     '86 25 83587820'
_publ_section_title
;
1-Butylpyridinium bis(1,2-dicyanoethene-1,2-dithiolato)nicklate(III)
;
loop_
    _publ_author_name
    _publ_author_address
    'Hai-Bao Duan'
;
   School of Biochemical and Environmental Engineering,
   Nanjing Xiaozhuang College,
   Nanjing 210017,
   People's Republic of China
;
data_I
_audit_creation_method     SHELXL-97
_chemical_name_systematic
;
1-Butylpyridinium bis(1,2-dicyanoethene-1,2-dithiolato)nicklate(III)
;
_chemical_name_common     ?
_chemical_formula_moiety     'C9 H14 N +, C8 N4 Ni S4 -'
_chemical_formula_sum     'C17 H14 N5 Ni S4'
_chemical_formula_iupac     '(C9 H14 N) [Ni (C4 N2 S2)2]'
_chemical_formula_weight     475.30
_chemical_melting_point     ?
_symmetry_cell_setting     triclinic
_symmetry_space_group_name_H-M     'P -1'
_symmetry_space_group_name_Hall     '-P 1'
loop_
    _symmetry_equiv_pos_as_xyz
    'x, y, z'
    '-x, -y, -z'
_cell_length_a     9.2764(11)
_cell_length_b     9.9863(11)
_cell_length_c     12.7115(15)
_cell_angle_alpha     81.695(9)
_cell_angle_beta     75.882(10)
_cell_angle_gamma     64.480(11)
_cell_volume     1029.5(2)
_cell_formula_units_Z     2
_cell_measurement_reflns_used     ?
_cell_measurement_theta_min     ?
_cell_measurement_theta_max     ?
_cell_measurement_temperature     293(2)
_exptl_crystal_description     block
_exptl_crystal_colour     black
_exptl_crystal_size_max     0.3
_exptl_crystal_size_mid     0.1
_exptl_crystal_size_min     0.1
_exptl_crystal_density_diffrn     1.533
_exptl_crystal_density_meas     ?
_exptl_crystal_density_method     'not measured'
_exptl_crystal_F_000     486
_exptl_absorpt_coefficient_mu     5.254
_exptl_absorpt_correction_type     multi-scan
_exptl_absorpt_process_details     '(SADABS; Sheldrick, 2002)'
_exptl_absorpt_correction_T_min     0.559
_exptl_absorpt_correction_T_max     0.591
_exptl_special_details
;
;
_diffrn_ambient_temperature     293(2)
_diffrn_radiation_type     CuK\a
_diffrn_radiation_wavelength     1.54178
_diffrn_radiation_source     'fine-focus sealed tube'
_diffrn_radiation_monochromator     graphite
_diffrn_measurement_device_type     'Bruker SMART CCD area-detector'
_diffrn_measurement_method     '\f and \w scans'
_diffrn_detector_area_resol_mean     ?
_diffrn_reflns_number     7461
_diffrn_reflns_av_R_equivalents     0.0179
_diffrn_reflns_av_sigmaI/netI     0.0195
_diffrn_reflns_theta_min     3.59
_diffrn_reflns_theta_max     62.62
_diffrn_reflns_theta_full     62.62
_diffrn_measured_fraction_theta_max     0.970
_diffrn_measured_fraction_theta_full     0.970
_diffrn_reflns_limit_h_min     -10
_diffrn_reflns_limit_h_max     9
_diffrn_reflns_limit_k_min     -11
_diffrn_reflns_limit_k_max     11
_diffrn_reflns_limit_l_min     -14
_diffrn_reflns_limit_l_max     12
_diffrn_standards_number     ?
_diffrn_standards_interval_count     ?
_diffrn_standards_interval_time     ?
_diffrn_standards_decay_%     ?
_refine_special_details
;
Refinement of <i>F</i>^2^ against ALL reflections. The weighted <i>R</i>-factor
<i>wR</i> and goodness of fit <i>S</i> are based on <i>F</i>^2^, conventional
<i>R</i>-factors <i>R</i> are based on <i>F</i>, with <i>F</i> set to zero for
negative <i>F</i>^2^. The threshold expression of <i>F</i>^2^ >
\s(<i>F</i>^2^) is used only for calculating <i>R</i>-factors(gt) <i>etc</i>.
and is not relevant to the choice of reflections for refinement.
<i>R</i>-factors based on <i>F</i>^2^ are statistically about twice as large
as those based on <i>F</i>, and <i>R</i>- factors based on ALL data will be
even larger.
;
_reflns_number_total     3196
_reflns_number_gt     2499
_reflns_threshold_expression     I>2\s(I)
_refine_ls_structure_factor_coef     Fsqd
_refine_ls_matrix_type     full
_refine_ls_R_factor_all     0.0465
_refine_ls_R_factor_gt     0.0360
_refine_ls_wR_factor_gt     0.1041
_refine_ls_wR_factor_ref     0.1092
_refine_ls_goodness_of_fit_ref     1.037
_refine_ls_restrained_S_all     1.037
_refine_ls_number_reflns     3196
_refine_ls_number_parameters     245
_refine_ls_number_restraints     1
_refine_ls_hydrogen_treatment     constr
_refine_ls_weighting_scheme     calc
_refine_ls_weighting_details
         'calc w=1/[\s^2^(Fo^2^)+(0.0752P)^2^+0.0000P] where P=(Fo^2^+2Fc^2^)/3'
_atom_sites_solution_hydrogens     geom
_atom_sites_solution_primary     direct
_atom_sites_solution_secondary     difmap
_refine_ls_shift/su_max     0.000
_refine_ls_shift/su_mean     0.000
_refine_diff_density_max     0.364
_refine_diff_density_min     -0.328
_refine_ls_extinction_method     none
_refine_ls_extinction_coef     ?
loop_
    _atom_type_symbol
    _atom_type_description
    _atom_type_scat_dispersion_real
    _atom_type_scat_dispersion_imag
    _atom_type_scat_source
    'C' 'C' 0.0181 0.0091
                         'International Tables Vol C Tables 4.2.6.8 and 6.1.1.4'
    'H' 'H' 0.0000 0.0000
                         'International Tables Vol C Tables 4.2.6.8 and 6.1.1.4'
    'N' 'N' 0.0311 0.0180
                         'International Tables Vol C Tables 4.2.6.8 and 6.1.1.4'
    'S' 'S' 0.3331 0.5567
                         'International Tables Vol C Tables 4.2.6.8 and 6.1.1.4'
    'Ni' 'Ni' -3.0029 0.5091
                         'International Tables Vol C Tables 4.2.6.8 and 6.1.1.4'
_computing_data_collection     'SMART (Bruker, 2000)'
_computing_cell_refinement     'SAINT (Bruker, 2000)'
_computing_data_reduction     'SAINT (Bruker, 2000)'
_computing_structure_solution     'SHELXTL (Sheldrick, 2008)'
_computing_structure_refinement     'SHELXTL (Sheldrick, 2008)'
_computing_molecular_graphics     'SHELXTL (Sheldrick, 2008)'
_computing_publication_material     'SHELXTL (Sheldrick, 2008)'
loop_
    _atom_site_type_symbol
    _atom_site_label
    _atom_site_fract_x
    _atom_site_fract_y
    _atom_site_fract_z
    _atom_site_U_iso_or_equiv
    _atom_site_adp_type
    _atom_site_calc_flag
    _atom_site_refinement_flags
    _atom_site_occupancy
    _atom_site_symmetry_multiplicity
    _atom_site_disorder_assembly
    _atom_site_disorder_group
    Ni Ni1 0.17351(5) 0.21297(4) 0.32522(3) 0.05459(18) Uani d . 1 1 . .
    S S1 -0.01043(8) 0.19088(7) 0.45807(6) 0.0601(2) Uani d . 1 1 . .
    S S2 0.04693(8) 0.45024(7) 0.31675(6) 0.0634(2) Uani d . 1 1 . .
    S S3 0.34944(8) 0.23715(8) 0.18766(6) 0.0646(2) Uani d . 1 1 . .
    S S4 0.30030(9) -0.02462(7) 0.33157(6) 0.0681(2) Uani d . 1 1 . .
    N N1 -0.3268(3) 0.7577(3) 0.4479(2) 0.0791(7) Uani d . 1 1 . .
    N N2 -0.4145(3) 0.4193(3) 0.6218(2) 0.0862(8) Uani d . 1 1 . .
    N N3 0.6747(3) -0.3235(3) 0.1797(2) 0.0886(8) Uani d . 1 1 . .
    N N4 0.7294(3) 0.0134(3) 0.0023(2) 0.0882(8) Uani d . 1 1 . .
    N N5 0.1415(3) 0.7746(2) 0.81191(17) 0.0575(5) Uani d . 1 1 . .
    C C1 -0.2966(3) 0.3967(3) 0.5591(2) 0.0611(7) Uani d . 1 1 . .
    C C2 -0.1507(3) 0.3709(3) 0.4772(2) 0.0531(6) Uani d . 1 1 . .
    C C3 -0.2387(3) 0.6364(3) 0.4331(2) 0.0599(7) Uani d . 1 1 . .
    C C4 -0.1257(3) 0.4844(3) 0.4169(2) 0.0550(6) Uani d . 1 1 . .
    C C5 0.6208(3) 0.0325(3) 0.0733(2) 0.0652(7) Uani d . 1 1 . .
    C C6 0.4856(3) 0.0568(3) 0.1630(2) 0.0565(6) Uani d . 1 1 . .
    C C7 0.4645(3) -0.0567(3) 0.2251(2) 0.0569(6) Uani d . 1 1 . .
    C C8 0.5794(3) -0.2072(3) 0.2023(2) 0.0659(7) Uani d . 1 1 . .
    C C9 0.2814(3) 0.6993(3) 0.7434(2) 0.0650(7) Uani d . 1 1 . .
    H H9 0.3298 0.5961 0.7497 0.078 Uiso calc R 1 1 . .
    C C10 0.3530(4) 0.7722(3) 0.6651(2) 0.0731(8) Uani d . 1 1 . .
    H H10 0.4497 0.7186 0.6182 0.088 Uiso calc R 1 1 . .
    C C11 0.2837(4) 0.9231(4) 0.6549(2) 0.0777(9) Uani d . 1 1 . .
    H H11 0.3331 0.9734 0.6020 0.093 Uiso calc R 1 1 . .
    C C12 0.1386(4) 1.0006(3) 0.7248(3) 0.0782(9) Uani d . 1 1 . .
    H H12 0.0884 1.1037 0.7190 0.094 Uiso calc R 1 1 . .
    C C13 0.0705(4) 0.9233(3) 0.8022(2) 0.0686(8) Uani d . 1 1 . .
    H H13 -0.0272 0.9748 0.8491 0.082 Uiso calc R 1 1 . .
    C C14 0.0666(4) 0.6954(3) 0.8999(2) 0.0675(7) Uani d U 1 1 . .
    H H14A 0.1108 0.5915 0.8837 0.081 Uiso calc R 1 1 . .
    H H14B -0.0502 0.7374 0.9038 0.081 Uiso calc R 1 1 . .
    C C15 0.0995(4) 0.7078(4) 1.0100(2) 0.0785(9) Uani d U 1 1 . .
    H H15A 0.0642 0.8119 1.0222 0.094 Uiso calc R 1 1 . .
    H H15B 0.0340 0.6697 1.0668 0.094 Uiso calc R 1 1 . .
    C C16 0.2730(4) 0.6270(4) 1.0199(3) 0.0827(9) Uani d . 1 1 . .
    H H16A 0.3399 0.6628 0.9625 0.099 Uiso calc R 1 1 . .
    H H16B 0.3082 0.5220 1.0108 0.099 Uiso calc R 1 1 . .
    C C17 0.2978(4) 0.6479(4) 1.1299(3) 0.0867(10) Uani d . 1 1 . .
    H H17A 0.2674 0.7513 1.1377 0.130 Uiso calc R 1 1 . .
    H H17B 0.4104 0.5924 1.1341 0.130 Uiso calc R 1 1 . .
    H H17C 0.2311 0.6131 1.1868 0.130 Uiso calc R 1 1 . .
loop_
    _atom_site_aniso_label
    _atom_site_aniso_U_11
    _atom_site_aniso_U_22
    _atom_site_aniso_U_33
    _atom_site_aniso_U_12
    _atom_site_aniso_U_13
    _atom_site_aniso_U_23
    Ni1 0.0448(3) 0.0471(3) 0.0603(3) -0.0124(2) -0.0012(2) -0.0050(2)
    S1 0.0525(4) 0.0452(4) 0.0670(4) -0.0135(3) 0.0015(3) -0.0008(3)
    S2 0.0567(4) 0.0489(4) 0.0689(4) -0.0174(3) 0.0060(3) -0.0021(3)
    S3 0.0525(4) 0.0501(4) 0.0736(4) -0.0146(3) 0.0055(3) -0.0022(3)
    S4 0.0579(4) 0.0488(4) 0.0742(5) -0.0127(3) 0.0096(4) -0.0021(3)
    N1 0.0769(17) 0.0505(15) 0.0934(19) -0.0155(13) -0.0048(14) -0.0097(13)
    N2 0.0728(18) 0.0701(17) 0.0859(18) -0.0194(14) 0.0192(15) -0.0071(14)
    N3 0.0788(18) 0.0535(16) 0.103(2) -0.0110(14) 0.0082(15) -0.0122(14)
    N4 0.0702(18) 0.0761(18) 0.0905(19) -0.0213(14) 0.0174(16) -0.0071(15)
    N5 0.0505(12) 0.0568(13) 0.0561(12) -0.0137(10) -0.0055(10) -0.0116(10)
    C1 0.0588(17) 0.0468(14) 0.0640(16) -0.0144(12) -0.0012(14) -0.0049(12)
    C2 0.0487(14) 0.0487(14) 0.0529(13) -0.0139(11) -0.0031(12) -0.0079(11)
    C3 0.0610(17) 0.0499(17) 0.0608(15) -0.0200(13) -0.0031(13) -0.0034(12)
    C4 0.0512(15) 0.0477(14) 0.0581(14) -0.0143(11) -0.0040(12) -0.0104(12)
    C5 0.0555(17) 0.0548(16) 0.0709(18) -0.0164(13) 0.0016(15) -0.0049(13)
    C6 0.0425(14) 0.0557(15) 0.0617(15) -0.0135(11) -0.0023(12) -0.0097(12)
    C7 0.0469(14) 0.0512(15) 0.0615(15) -0.0125(12) -0.0024(12) -0.0091(12)
    C8 0.0583(17) 0.0542(17) 0.0709(17) -0.0181(14) 0.0033(14) -0.0048(14)
    C9 0.0559(17) 0.0590(16) 0.0660(17) -0.0105(13) -0.0073(14) -0.0122(14)
    C10 0.0630(18) 0.075(2) 0.0645(17) -0.0190(16) 0.0043(15) -0.0130(15)
    C11 0.086(2) 0.081(2) 0.0653(17) -0.0384(18) -0.0079(17) 0.0008(16)
    C12 0.090(2) 0.0564(17) 0.0769(19) -0.0210(16) -0.0151(18) -0.0030(15)
    C13 0.0653(18) 0.0539(16) 0.0689(17) -0.0092(14) -0.0057(15) -0.0130(14)
    C14 0.0621(18) 0.0705(18) 0.0689(17) -0.0297(15) -0.0060(14) -0.0053(14)
    C15 0.072(2) 0.078(2) 0.0735(18) -0.0302(16) 0.0003(16) 0.0052(16)
    C16 0.083(2) 0.071(2) 0.082(2) -0.0255(17) -0.0114(18) 0.0043(16)
    C17 0.096(2) 0.093(2) 0.079(2) -0.046(2) -0.0262(19) 0.0118(18)
_geom_special_details
;
All e.s.d.'s (except the e.s.d. in the dihedral angle between two l.s. planes)
are estimated using the full covariance matrix. The cell e.s.d.'s are taken
into account individually in the estimation of e.s.d.'s in distances, angles
and torsion angles; correlations between e.s.d.'s in cell parameters are only
used when they are defined by crystal symmetry. An approximate (isotropic)
treatment of cell e.s.d.'s is used for estimating e.s.d.'s involving l.s.
planes.
;
loop_
    _geom_bond_atom_site_label_1
    _geom_bond_atom_site_label_2
    _geom_bond_site_symmetry_2
    _geom_bond_distance
    _geom_bond_publ_flag
    Ni1 S1 . 2.1501(8) y
    Ni1 S2 . 2.1436(8) y
    Ni1 S3 . 2.1458(8) y
    Ni1 S4 . 2.1461(8) y
    S1 C2 . 1.715(2) ?
    S2 C4 . 1.721(3) ?
    S3 C6 . 1.717(3) ?
    S4 C7 . 1.719(3) ?
    N1 C3 . 1.145(3) ?
    N2 C1 . 1.139(4) ?
    N3 C8 . 1.141(4) ?
    N4 C5 . 1.143(3) ?
    N5 C13 . 1.341(4) ?
    N5 C9 . 1.344(3) ?
    N5 C14 . 1.483(3) ?
    C1 C2 . 1.439(4) ?
    C2 C4 . 1.348(4) ?
    C3 C4 . 1.435(4) ?
    C5 C6 . 1.432(4) ?
    C6 C7 . 1.343(4) ?
    C7 C8 . 1.440(4) ?
    C9 C10 . 1.359(4) ?
    C9 H9 . 0.9300 ?
    C10 C11 . 1.361(4) ?
    C10 H10 . 0.9300 ?
    C11 C12 . 1.384(4) ?
    C11 H11 . 0.9300 ?
    C12 C13 . 1.364(4) ?
    C12 H12 . 0.9300 ?
    C13 H13 . 0.9300 ?
    C14 C15 . 1.536(4) ?
    C14 H14A . 0.9700 ?
    C14 H14B . 0.9700 ?
    C15 C16 . 1.485(4) ?
    C15 H15A . 0.9700 ?
    C15 H15B . 0.9700 ?
    C16 C17 . 1.527(5) ?
    C16 H16A . 0.9700 ?
    C16 H16B . 0.9700 ?
    C17 H17A . 0.9600 ?
    C17 H17B . 0.9600 ?
    C17 H17C . 0.9600 ?
loop_
    _geom_angle_atom_site_label_1
    _geom_angle_atom_site_label_2
    _geom_angle_atom_site_label_3
    _geom_angle_site_symmetry_1
    _geom_angle_site_symmetry_3
    _geom_angle
    _geom_angle_publ_flag
    S2 Ni1 S3 . . 86.97(3) ?
    S2 Ni1 S4 . . 179.28(3) ?
    S3 Ni1 S4 . . 92.59(3) ?
    S2 Ni1 S1 . . 92.34(3) ?
    S3 Ni1 S1 . . 177.33(3) ?
    S4 Ni1 S1 . . 88.08(3) ?
    C2 S1 Ni1 . . 103.03(9) ?
    C4 S2 Ni1 . . 103.36(9) ?
    C6 S3 Ni1 . . 102.87(10) ?
    C7 S4 Ni1 . . 102.92(9) ?
    C13 N5 C9 . . 119.7(3) ?
    C13 N5 C14 . . 119.5(2) ?
    C9 N5 C14 . . 120.7(2) ?
    N2 C1 C2 . . 178.1(3) ?
    C4 C2 C1 . . 121.1(2) ?
    C4 C2 S1 . . 121.02(19) ?
    C1 C2 S1 . . 117.88(19) ?
    N1 C3 C4 . . 178.3(3) ?
    C2 C4 C3 . . 122.3(2) ?
    C2 C4 S2 . . 120.21(19) ?
    C3 C4 S2 . . 117.5(2) ?
    N4 C5 C6 . . 179.3(3) ?
    C7 C6 C5 . . 121.6(2) ?
    C7 C6 S3 . . 120.9(2) ?
    C5 C6 S3 . . 117.5(2) ?
    C6 C7 C8 . . 120.0(2) ?
    C6 C7 S4 . . 120.7(2) ?
    C8 C7 S4 . . 119.3(2) ?
    N3 C8 C7 . . 176.4(3) ?
    N5 C9 C10 . . 120.7(3) ?
    N5 C9 H9 . . 119.6 ?
    C10 C9 H9 . . 119.6 ?
    C9 C10 C11 . . 120.3(3) ?
    C9 C10 H10 . . 119.8 ?
    C11 C10 H10 . . 119.8 ?
    C10 C11 C12 . . 118.9(3) ?
    C10 C11 H11 . . 120.6 ?
    C12 C11 H11 . . 120.6 ?
    C13 C12 C11 . . 119.0(3) ?
    C13 C12 H12 . . 120.5 ?
    C11 C12 H12 . . 120.5 ?
    N5 C13 C12 . . 121.3(3) ?
    N5 C13 H13 . . 119.3 ?
    C12 C13 H13 . . 119.3 ?
    N5 C14 C15 . . 111.1(2) ?
    N5 C14 H14A . . 109.4 ?
    C15 C14 H14A . . 109.4 ?
    N5 C14 H14B . . 109.4 ?
    C15 C14 H14B . . 109.4 ?
    H14A C14 H14B . . 108.0 ?
    C16 C15 C14 . . 114.5(3) ?
    C16 C15 H15A . . 108.6 ?
    C14 C15 H15A . . 108.6 ?
    C16 C15 H15B . . 108.6 ?
    C14 C15 H15B . . 108.6 ?
    H15A C15 H15B . . 107.6 ?
    C15 C16 C17 . . 111.7(3) ?
    C15 C16 H16A . . 109.3 ?
    C17 C16 H16A . . 109.3 ?
    C15 C16 H16B . . 109.3 ?
    C17 C16 H16B . . 109.3 ?
    H16A C16 H16B . . 107.9 ?
    C16 C17 H17A . . 109.5 ?
    C16 C17 H17B . . 109.5 ?
    H17A C17 H17B . . 109.5 ?
    C16 C17 H17C . . 109.5 ?
    H17A C17 H17C . . 109.5 ?
    H17B C17 H17C . . 109.5 ?
