# Supplementary material for: 1-Butyl­pyridinium bis­(1,2-dicyano­ethene-1,2-dithiol­ato)nickelate(III)
Source: Acta Crystallogr Sect E Struct Rep Online. 2011 Oct 22;67(Pt 11):m1567. doi: 10.1107/S1600536811042103 (PMC3246985; doi:10.1107/S1600536811042103)
Supplement: Supplementary file 2 [file e-67-m1567-Isup2.hkl]

# 
# h,k,l, Fc-squared, Fo-squared, sigma(Fo-squared) and status flag 
# 
data_I
_shelx_title ' 1 in P-1' 
_shelx_refln_list_code          4 
_shelx_F_calc_maximum      141.60 
_exptl_crystal_F_000       638.00 
_reflns_d_resolution_high  0.8681 
 
loop_ 
 _symmetry_equiv_pos_as_xyz 
 'x, y, z' 
 '-x, -y, -z' 
 
_cell_length_a     9.2764 
_cell_length_b     9.9863 
_cell_length_c    12.7115 
_cell_angle_alpha  81.695 
_cell_angle_beta   75.882 
_cell_angle_gamma  64.480 
 
_shelx_F_squared_multiplier     1.000 
 
loop_ 
 _refln_index_h 
 _refln_index_k 
 _refln_index_l 
 _refln_F_squared_calc 
 _refln_F_squared_meas 
 _refln_F_squared_sigma 
 _refln_observed_status 
   1   0   0     1116.11     1223.11      5.06 o 
   2   0   0     1755.92     1955.78     10.13 o 
   3   0   0     2822.16     2697.69     39.67 o 
   4   0   0       44.21       47.11      2.31 o 
   5   0   0      106.02      116.25      3.56 o 
   6   0   0     1050.14     1034.41      8.04 o 
   7   0   0      142.56      134.56      4.96 o 
   8   0   0       40.76       42.90      3.67 o 
   9   0   0       46.15       49.21      3.21 o 
  -9   1   0        1.21        1.65      3.93 o 
  -8   1   0       16.25       12.40      2.82 o 
  -7   1   0      325.32      327.06      5.91 o 
  -6   1   0      819.95      782.89      7.90 o 
  -5   1   0     1017.97      946.19      5.54 o 
  -4   1   0      322.88      279.05      3.89 o 
  -3   1   0       71.43       66.23      2.56 o 
  -2   1   0      450.76      467.27     24.28 o 
  -1   1   0      585.37      562.53     11.05 o 
   0   1   0      766.51      766.19      5.17 o 
   1   1   0     1955.82     2255.19      8.68 o 
   2   1   0       15.35       22.49      2.89 o 
   3   1   0       13.33       21.28      2.69 o 
   4   1   0     1625.42     1642.89     39.16 o 
   5   1   0      579.28      535.80     10.54 o 
   6   1   0       17.69       19.12      2.03 o 
   7   1   0       89.22       78.60      6.41 o 
   8   1   0       54.36       54.51      4.24 o 
   9   1   0        2.12        2.50      2.97 o 
  -8   2   0        0.72        2.69      2.89 o 
  -7   2   0        0.62        1.24      3.51 o 
  -6   2   0      996.21      986.83     10.19 o 
  -5   2   0     1676.14     1605.84      9.06 o 
  -4   2   0        1.68        3.01      2.01 o 
  -3   2   0        1.59       -0.21      2.48 o 
  -2   2   0      406.80      420.70      5.17 o 
  -1   2   0       66.07       75.83      3.72 o 
   0   2   0     1541.67     1482.31      5.68 o 
   1   2   0     2391.85     2488.89     17.56 o 
   2   2   0      236.55      218.41      4.75 o 
   3   2   0       12.04        7.76      1.82 o 
   4   2   0     3475.31     3604.71     21.49 o 
   5   2   0      208.73      207.05      7.65 o 
   6   2   0      491.47      456.69      3.70 o 
   7   2   0       25.27       26.75      2.51 o 
   8   2   0       15.03       12.65      3.44 o 
   9   2   0        1.15        4.58      3.06 o 
  -7   3   0       27.76       29.11      2.70 o 
  -6   3   0       37.78       32.11      2.68 o 
  -5   3   0       66.16       62.41      2.95 o 
  -4   3   0      219.72      193.67      3.21 o 
  -3   3   0      468.64      430.67      5.92 o 
  -2   3   0       88.71       96.08      5.79 o 
  -1   3   0    12207.19    12453.97     38.85 o 
   0   3   0      490.94      512.90      6.21 o 
   1   3   0      758.77      746.47     19.94 o 
   2   3   0    11602.72    11204.25     39.05 o 
   3   3   0       46.14       43.92      2.76 o 
   4   3   0        3.52        2.23      1.63 o 
   5   3   0     6832.34     6756.69     35.54 o 
   6   3   0      943.79      913.03     10.44 o 
   7   3   0      126.37      121.45      2.74 o 
   8   3   0        1.64       -0.45      2.67 o 
   9   3   0       82.92       80.64      3.49 o 
  10   3   0        4.18        1.65      3.31 o 
  -7   4   0       63.52       49.13      3.82 o 
  -6   4   0      109.84       96.11      4.24 o 
  -5   4   0       12.98       11.42      2.56 o 
  -4   4   0      407.59      410.51      4.72 o 
  -3   4   0       15.21       13.01      1.96 o 
  -2   4   0      618.02      578.57     11.98 o 
  -1   4   0     1567.35     1529.44     32.44 o 
   0   4   0     4948.98     5010.60     13.95 o 
   1   4   0     2812.12     2657.32     34.06 o 
   2   4   0       59.71       48.93      2.39 o 
   3   4   0      301.47      321.59     13.12 o 
   4   4   0      350.62      374.57     11.67 o 
   5   4   0       14.00       15.18      3.47 o 
   6   4   0      847.34      822.82      5.59 o 
   7   4   0      165.62      153.60      3.75 o 
   8   4   0       11.90       11.14      3.03 o 
   9   4   0       62.14       65.80      3.62 o 
  10   4   0      127.49      135.14      5.99 o 
  -6   5   0      572.78      565.06      7.41 o 
  -5   5   0       86.38       83.52      3.37 o 
  -4   5   0       12.06       10.77      2.87 o 
  -3   5   0      135.74      116.31      3.43 o 
  -2   5   0       25.90       31.00      2.38 o 
  -1   5   0      122.88       96.26      2.18 o 
   0   5   0     4075.05     3955.66     14.77 o 
   1   5   0        0.22        5.18      2.61 o 
   2   5   0     1112.27     1157.77      9.01 o 
   3   5   0       97.77       80.62      3.53 o 
   4   5   0       82.31       82.23      2.66 o 
   5   5   0      983.95     1012.16     14.98 o 
   6   5   0       69.89       67.32      2.41 o 
   7   5   0        0.82        2.78      3.52 o 
   8   5   0       13.18       12.38      3.05 o 
   9   5   0       64.08       66.65      3.73 o 
  10   5   0        5.24        5.03      5.79 o 
  -5   6   0       94.49       87.58      4.50 o 
  -4   6   0       99.81       83.18      4.01 o 
  -3   6   0        0.21       -0.75      3.62 o 
  -2   6   0       48.81       50.89      3.27 o 
  -1   6   0      191.01      172.81      5.48 o 
   0   6   0       34.07       38.63      1.72 o 
   1   6   0      167.39      171.18      3.28 o 
   2   6   0      328.28      305.84      4.19 o 
   3   6   0       22.67       20.07      2.09 o 
   4   6   0     2750.49     2628.69     13.13 o 
   5   6   0      304.82      283.14      3.07 o 
   6   6   0       44.27       43.73      2.19 o 
   7   6   0      294.34      310.28     12.19 o 
   8   6   0      149.20      162.76     11.16 o 
   9   6   0       39.77       34.44      4.02 o 
  10   6   0      119.88      102.30      4.21 o 
  -4   7   0        1.26        2.50      2.97 o 
  -3   7   0      173.66      166.77      4.15 o 
  -2   7   0      262.54      263.68      5.15 o 
  -1   7   0      153.37      141.81      5.18 o 
   0   7   0      675.04      694.48      6.93 o 
   1   7   0       83.65       81.09      3.35 o 
   2   7   0       55.04       61.43      2.33 o 
   3   7   0      140.49      149.36      2.70 o 
   4   7   0      251.92      254.78      3.15 o 
   5   7   0      466.36      463.38      3.99 o 
   6   7   0      625.67      679.51      7.23 o 
   7   7   0       10.37       11.84      2.58 o 
   8   7   0       53.10       44.65      2.95 o 
   9   7   0        0.31        2.07      4.13 o 
  -2   8   0      187.32      228.90      5.55 o 
  -1   8   0     1149.00     1317.27     33.27 o 
   0   8   0       57.42       60.08      4.02 o 
   1   8   0      114.65      132.95      4.55 o 
   2   8   0     1004.74     1072.61     14.57 o 
   3   8   0        4.19        0.24      2.29 o 
   4   8   0      189.74      195.65      3.09 o 
   5   8   0      207.94      203.25      3.20 o 
   6   8   0       20.33       20.11      3.03 o 
   7   8   0       96.18       85.80      5.17 o 
   8   8   0       66.62       60.22      3.13 o 
   9   8   0        1.08       -0.40      2.97 o 
  -2   9   0       26.40       22.32      2.34 o 
  -1   9   0        1.37       -0.32      2.97 o 
   0   9   0      213.32      185.93      4.31 o 
   1   9   0       96.04      103.90      3.87 o 
   2   9   0       13.41       10.74      4.55 o 
   3   9   0       27.75       25.94      2.81 o 
   4   9   0      328.70      328.41      4.90 o 
   5   9   0        3.29        1.02      2.11 o 
   6   9   0        4.05        3.62      2.36 o 
   7   9   0        3.91        2.07      3.72 o 
   8   9   0        3.44        2.48      3.51 o 
   9   9   0       75.25       48.56      4.34 o 
   0  10   0        5.00        4.13      3.31 o 
   1  10   0        5.88        1.55      2.05 o 
   2  10   0       57.76       60.44      2.85 o 
   3  10   0       95.43      114.63      3.65 o 
   4  10   0       17.07       16.85      2.34 o 
   5  10   0      121.18      129.86      2.92 o 
   6  10   0        1.01        0.83      3.51 o 
   7  10   0       27.46       27.18      2.47 o 
   8  10   0        0.62        1.83      1.88 o 
   2  11   0        1.61        2.89      2.89 o 
   3  11   0        9.91        9.74      1.90 o 
   4  11   0      472.78      475.53      5.92 o 
   5  11   0        9.13        9.00      2.53 o 
   6  11   0       35.53       29.33      2.32 o 
  -5 -11   1       21.42       19.51      2.23 o 
  -4 -11   1        7.62        9.06      2.14 o 
  -3 -11   1       79.55       79.23      2.54 o 
  -7 -10   1       85.62       71.87      5.27 o 
  -6 -10   1       15.96       14.18      1.91 o 
  -5 -10   1       35.07       31.54      2.02 o 
  -4 -10   1      433.93      504.10     16.63 o 
  -3 -10   1      165.38      165.13      4.06 o 
  -2 -10   1       37.43       36.42      3.10 o 
  -1 -10   1        6.01        7.53      1.54 o 
   0 -10   1       14.49        7.85      3.31 o 
  -8  -9   1      177.13      171.92      5.79 o 
  -7  -9   1        6.62        1.45      2.63 o 
  -6  -9   1      103.95      100.27      3.72 o 
  -5  -9   1       78.62       79.07      2.12 o 
  -4  -9   1        9.29        8.04      2.02 o 
  -3  -9   1       30.67       32.77      2.50 o 
  -2  -9   1       39.51       42.02      2.90 o 
  -1  -9   1        0.00       -0.52      2.78 o 
   0  -9   1       42.53       41.53      3.93 o 
   1  -9   1      113.86      130.80      5.79 o 
   2  -9   1        5.74        6.07      2.11 o 
  -9  -8   1       37.02       33.92      3.23 o 
  -8  -8   1        1.99        0.84      3.17 o 
  -7  -8   1       54.84       51.15      3.82 o 
  -6  -8   1       46.70       37.96      3.82 o 
  -5  -8   1       16.87       16.92      1.71 o 
  -4  -8   1      667.18      724.36      4.74 o 
  -3  -8   1      125.91      120.56      3.49 o 
  -2  -8   1        4.27        3.05      3.03 o 
  -1  -8   1       10.87        9.57      2.82 o 
   0  -8   1      345.27      331.49      5.12 o 
   1  -8   1       13.44        9.92      5.37 o 
   2  -8   1      565.29      622.29     12.91 o 
   3  -8   1       37.08       30.60      2.78 o 
  -9  -7   1       18.01       17.36      5.37 o 
  -8  -7   1       29.42       25.29      3.62 o 
  -7  -7   1       41.08       45.23      5.06 o 
  -6  -7   1       10.52       13.43      2.23 o 
  -5  -7   1      952.11      958.19      5.27 o 
  -4  -7   1      690.56      723.96      4.98 o 
  -3  -7   1        2.20        3.43      1.69 o 
  -2  -7   1       45.07       42.36      2.82 o 
  -1  -7   1      558.50      575.42      8.68 o 
   0  -7   1       24.34       28.21      2.82 o 
   1  -7   1      949.43     1044.74     12.81 o 
   2  -7   1      190.89      189.76      8.47 o 
   3  -7   1      248.99      250.04      5.80 o 
   4  -7   1        4.19        1.24      3.93 o 
 -10  -6   1       20.52       15.91      4.55 o 
  -9  -6   1      121.96      128.94      7.44 o 
  -8  -6   1        4.77        3.36      2.87 o 
  -7  -6   1      173.24      186.80      9.30 o 
  -6  -6   1       18.38       19.71      2.55 o 
  -5  -6   1      107.27      106.91      2.59 o 
  -4  -6   1     1272.14     1255.00      9.37 o 
  -3  -6   1     2270.96     2257.21     10.24 o 
  -2  -6   1      249.99      249.42      4.27 o 
  -1  -6   1      125.81      122.88      3.14 o 
   0  -6   1        4.24        8.95      2.74 o 
   1  -6   1        7.06        8.68      3.10 o 
   2  -6   1      359.02      350.41      6.40 o 
   3  -6   1        7.91        6.92      2.46 o 
   4  -6   1       12.32        9.00      2.64 o 
   5  -6   1       54.00       47.59      3.94 o 
 -10  -5   1      290.20      241.35      8.06 o 
  -9  -5   1      106.79      102.42      4.80 o 
  -8  -5   1      171.79      175.70      5.57 o 
  -7  -5   1        3.49        3.74      2.21 o 
  -6  -5   1        0.21        0.02      2.27 o 
  -5  -5   1      243.52      238.29      3.95 o 
  -4  -5   1      237.33      195.55      3.67 o 
  -3  -5   1        0.38        1.75      2.82 o 
  -2  -5   1      109.91       97.22      3.82 o 
  -1  -5   1      753.78      725.49     16.53 o 
   0  -5   1       25.91       28.17      5.11 o 
   1  -5   1     1134.20     1017.70     13.84 o 
   2  -5   1      316.06      303.31      6.14 o 
   3  -5   1        0.03       -0.07      2.47 o 
   4  -5   1      215.47      198.62      6.23 o 
   5  -5   1       14.64       13.12      2.78 o 
   6  -5   1       21.88        9.92      8.27 o 
 -10  -4   1        2.01       -1.03      4.13 o 
  -9  -4   1       24.93       27.20      3.17 o 
  -8  -4   1      105.46      104.62      5.15 o 
  -7  -4   1        1.04        0.91      2.54 o 
  -6  -4   1      495.93      488.43      5.09 o 
  -5  -4   1        4.71        3.67      3.28 o 
  -4  -4   1      408.61      434.99      6.16 o 
  -3  -4   1        5.92        4.52      2.28 o 
  -2  -4   1        0.80        3.81      2.25 o 
  -1  -4   1      145.72      150.31      3.30 o 
   0  -4   1     2162.75     1959.04     19.11 o 
   1  -4   1     2257.66     2152.49     21.28 o 
   2  -4   1      441.88      414.71     11.16 o 
   3  -4   1       30.69       28.88      1.73 o 
   4  -4   1       97.71       92.63      2.58 o 
   5  -4   1        4.31        2.47      2.68 o 
   6  -4   1      536.78      596.71     12.60 o 
   7  -4   1       42.10       38.10      3.97 o 
 -10  -3   1       74.20       64.26      4.96 o 
  -9  -3   1        4.65        2.96      3.21 o 
  -8  -3   1        0.15        0.76      3.87 o 
  -7  -3   1      138.05      138.01      3.60 o 
  -6  -3   1      401.14      385.82      5.41 o 
  -5  -3   1      521.00      474.84     10.95 o 
  -4  -3   1     2657.98     2482.09     10.63 o 
  -3  -3   1      512.03      524.35      4.74 o 
  -2  -3   1      351.40      357.71     10.64 o 
  -1  -3   1      259.58      235.71     11.57 o 
   0  -3   1       36.84       39.79      3.43 o 
   1  -3   1     5801.53     5983.88     27.90 o 
   2  -3   1     7505.14     7364.39     34.09 o 
   3  -3   1      365.72      340.88      5.58 o 
   4  -3   1       32.85       31.10      1.81 o 
   5  -3   1       85.27       72.82      2.98 o 
   6  -3   1       56.92       54.59      3.01 o 
   7  -3   1       20.79       17.96      2.91 o 
   8  -3   1       48.09       35.65      6.20 o 
  -9  -2   1       21.71       23.70      4.13 o 
  -8  -2   1      206.41      206.81      8.58 o 
  -7  -2   1       37.60       28.72      2.57 o 
  -6  -2   1       87.49       71.55      2.52 o 
  -5  -2   1     2582.49     2484.55     21.28 o 
  -4  -2   1      486.49      509.56      9.09 o 
  -3  -2   1       27.54       34.87      1.28 o 
  -2  -2   1     3039.96     3295.28     28.31 o 
  -1  -2   1      525.43      481.50     15.29 o 
   0  -2   1     1358.46     1357.37     11.36 o 
   1  -2   1        6.08        5.28      0.80 o 
   2  -2   1       31.25       38.15      2.28 o 
   3  -2   1      449.96      423.96      6.20 o 
   4  -2   1        7.69        3.67      1.89 o 
   5  -2   1       73.50       64.15      2.35 o 
   6  -2   1     1015.21      995.74     11.35 o 
   7  -2   1        2.40        0.90      2.76 o 
   8  -2   1        0.08       -0.41      3.10 o 
  -9  -1   1      218.50      233.32     27.28 o 
  -8  -1   1        5.66        4.03      3.16 o 
  -7  -1   1       46.41       45.63      3.44 o 
  -6  -1   1        6.97        7.69      2.41 o 
  -5  -1   1        9.99       10.33      4.34 o 
  -4  -1   1     1851.91     1894.53     11.02 o 
  -3  -1   1     4482.09     4562.45     20.04 o 
  -2  -1   1      482.18      515.42      2.89 o 
  -1  -1   1     5456.34     5586.15     33.52 o 
   1  -1   1       25.77       23.30      1.45 o 
   2  -1   1      238.83      246.75      4.44 o 
   3  -1   1       38.79       40.34      1.85 o 
   4  -1   1      105.44      100.09      2.79 o 
   5  -1   1      620.59      573.73      3.77 o 
   6  -1   1     1021.76      985.56      8.30 o 
   7  -1   1      150.70      150.25      7.54 o 
   8  -1   1       27.05       28.11      3.32 o 
   9  -1   1        2.03        1.24      2.69 o 
  -8   0   1       25.79       24.06      3.41 o 
  -7   0   1       76.13       72.75      6.51 o 
  -6   0   1      110.02      100.01      4.03 o 
  -5   0   1      508.23      469.28      5.35 o 
  -4   0   1      303.57      293.68      4.09 o 
  -3   0   1       60.64       62.13      1.70 o 
  -2   0   1       43.90       51.25      1.90 o 
  -1   0   1      159.83      155.17      1.82 o 
   0   0   1     2277.93     2408.72     27.90 o 
   2   0   1      114.38      104.56      2.07 o 
   3   0   1       14.88        8.89      1.41 o 
   4   0   1       38.34       38.43      2.69 o 
   5   0   1      219.21      213.80     12.29 o 
   6   0   1      871.43      843.73      7.44 o 
   7   0   1     1652.34     1726.89     14.26 o 
   8   0   1        0.14        0.41      6.41 o 
  -8   1   1        0.10        1.84      2.52 o 
  -7   1   1       24.98       17.51      3.13 o 
  -6   1   1     1984.32     1931.58     11.37 o 
  -5   1   1      449.41      408.00      5.38 o 
  -4   1   1       76.98       70.69      2.94 o 
  -3   1   1      546.21      574.91     10.02 o 
  -2   1   1      855.18      927.68     28.52 o 
  -1   1   1     4803.78     5148.21     18.39 o 
   0   1   1     4095.21     4230.35     11.26 o 
   1   1   1      993.87     1081.91      4.31 o 
   2   1   1     7466.38     7463.75     98.15 o 
   3   1   1      381.18      393.22      6.20 o 
   4   1   1      360.07      347.56      7.44 o 
   5   1   1       14.80       20.04      3.93 o 
   6   1   1      362.31      344.22      3.79 o 
   7   1   1       15.49       13.63      3.32 o 
   8   1   1       84.37       88.34      4.57 o 
   9   1   1        1.22        2.96      4.24 o 
  -8   2   1       32.69       34.37      2.68 o 
  -7   2   1       15.50       14.88      3.51 o 
  -6   2   1       20.64       18.18      3.93 o 
  -5   2   1     2955.60     2901.36     15.10 o 
  -4   2   1     3683.12     3637.54     12.03 o 
  -3   2   1        5.14        4.71      2.10 o 
  -2   2   1       68.43       74.18      2.89 o 
  -1   2   1       11.46       18.40      4.55 o 
   0   2   1     1130.26     1153.54     15.08 o 
   1   2   1        9.51       19.05      1.94 o 
   2   2   1     4468.72     4663.91     19.22 o 
   3   2   1        3.15        2.73      0.88 o 
   4   2   1      979.49      916.83     11.16 o 
   5   2   1     1831.52     1947.10     18.80 o 
   6   2   1      127.31      122.00      2.19 o 
   7   2   1        8.75        6.92      1.99 o 
   8   2   1        1.87        3.08      2.66 o 
   9   2   1        3.19        3.27      3.25 o 
  10   2   1       32.27       28.10      3.72 o 
  -7   3   1        8.88        6.57      2.69 o 
  -6   3   1        0.63       -0.62      3.51 o 
  -5   3   1      115.59      108.43      3.17 o 
  -4   3   1      116.85      107.80      2.98 o 
  -3   3   1       44.78       38.87      5.48 o 
  -2   3   1      625.70      575.21     11.05 o 
  -1   3   1      133.48      130.52      2.57 o 
   0   3   1     9928.87     9952.83     20.84 o 
   1   3   1      186.66      175.87      4.47 o 
   2   3   1       29.30       23.56      4.55 o 
   3   3   1      304.61      291.94      4.89 o 
   4   3   1       80.30       84.48      3.36 o 
   5   3   1      599.10      582.91     11.57 o 
   6   3   1     4424.98     4462.33     12.24 o 
   7   3   1      106.34       98.47      2.83 o 
   8   3   1        1.40        0.13      3.58 o 
   9   3   1       83.94       77.97      4.76 o 
  10   3   1        2.33        2.27      3.72 o 
  -7   4   1      125.56      111.38      6.82 o 
  -6   4   1      128.98      113.77      3.95 o 
  -5   4   1        7.04        8.74      3.23 o 
  -4   4   1        1.33        2.35      2.32 o 
  -3   4   1      198.42      204.55      4.41 o 
  -2   4   1        3.35        1.86      5.58 o 
  -1   4   1     1836.33     1746.68     41.33 o 
   0   4   1     1722.41     1817.77      8.96 o 
   1   4   1       18.29       23.29      2.61 o 
   2   4   1      223.62      255.66      2.83 o 
   3   4   1      500.69      484.37      4.10 o 
   4   4   1       79.29       71.58      3.72 o 
   5   4   1      720.76      708.65     20.97 o 
   6   4   1      151.78      145.71      3.22 o 
   7   4   1      745.56      781.57      5.88 o 
   8   4   1        8.53       10.18      3.00 o 
   9   4   1        3.88        4.33      3.06 o 
  10   4   1        0.03        3.31      3.93 o 
  -6   5   1      288.26      281.83     11.16 o 
  -5   5   1      179.66      184.71      4.31 o 
  -4   5   1       44.47       47.88      2.79 o 
  -3   5   1      600.47      589.54      5.69 o 
  -2   5   1      312.39      333.59      3.47 o 
  -1   5   1        1.10        2.69      2.55 o 
   0   5   1     5189.90     5179.54     22.01 o 
   1   5   1     5813.92     5762.46     44.53 o 
   2   5   1       13.39       13.30      2.05 o 
   3   5   1       83.64       81.59      2.39 o 
   4   5   1       27.36       40.17      1.98 o 
   5   5   1       76.34       83.56      4.11 o 
   6   5   1      342.64      333.27      4.82 o 
   7   5   1        0.29       -0.21      3.72 o 
   8   5   1       16.58       13.46      3.09 o 
   9   5   1      143.72      146.06      6.73 o 
  10   5   1       78.63       73.97      5.79 o 
  -5   6   1       11.06       15.11      4.31 o 
  -4   6   1      420.63      425.87      7.31 o 
  -3   6   1      171.55      172.48      4.53 o 
  -2   6   1        0.11        2.07      4.34 o 
  -1   6   1      477.39      475.58      8.06 o 
   0   6   1       23.62       30.67      1.94 o 
   1   6   1        0.09        4.08      2.11 o 
   2   6   1        5.89        6.57      2.52 o 
   3   6   1      732.18      794.57     12.29 o 
   4   6   1       61.94       47.66      2.30 o 
   5   6   1     1365.95     1292.17     24.70 o 
   6   6   1      502.94      532.06      5.29 o 
   7   6   1        0.38        1.01      2.11 o 
   8   6   1      252.63      241.53      8.37 o 
   9   6   1        0.05        0.21      4.75 o 
  10   6   1        9.19        9.08      3.32 o 
  -4   7   1       26.20       21.49      3.50 o 
  -3   7   1        0.25        0.41      3.72 o 
  -2   7   1      304.57      299.30      7.44 o 
  -1   7   1       79.01       85.59      4.54 o 
   0   7   1      196.13      188.57      3.76 o 
   1   7   1       24.14       24.48      2.41 o 
   2   7   1      168.17      188.30      4.65 o 
   3   7   1        3.46        3.33      1.66 o 
   4   7   1      852.84      891.79      6.61 o 
   5   7   1      306.73      288.85      3.41 o 
   6   7   1      368.69      369.79      5.58 o 
   7   7   1       99.96       89.18      4.31 o 
   8   7   1        2.23        0.27      2.97 o 
   9   7   1       31.20       26.34      3.85 o 
  10   7   1       89.01       66.94      4.03 o 
  -2   8   1       43.63       45.22      4.09 o 
  -1   8   1      463.89      498.69      5.72 o 
   0   8   1      861.74      969.90     23.66 o 
   1   8   1       34.64       35.48      3.51 o 
   2   8   1      145.69      167.74      4.65 o 
   3   8   1      494.14      540.48     14.02 o 
   4   8   1       30.74       27.75      2.11 o 
   5   8   1      239.23      238.03      6.29 o 
   6   8   1      442.62      429.24      7.44 o 
   7   8   1        2.55        4.09      3.27 o 
   8   8   1       31.61       35.11      3.28 o 
   9   8   1        4.51        2.27      3.21 o 
  -2   9   1        1.52       -0.04      2.03 o 
  -1   9   1      101.50       96.70      5.58 o 
   0   9   1        9.70       13.22      5.58 o 
   1   9   1       33.44       49.39      4.96 o 
   2   9   1      430.18      506.46      9.51 o 
   3   9   1        0.92        0.72      2.22 o 
   4   9   1       45.18       41.15      2.90 o 
   5   9   1        9.53        7.80      2.31 o 
   6   9   1       22.74       22.06      2.98 o 
   7   9   1        1.63        1.03      3.72 o 
   8   9   1        5.00        2.07      3.31 o 
   9   9   1        5.95        4.55      3.72 o 
   1  10   1        0.04        2.79      2.48 o 
   2  10   1       14.39       11.28      2.35 o 
   3  10   1      218.59      235.65      8.78 o 
   4  10   1       79.96       73.59      4.44 o 
   5  10   1       52.22       46.40      2.45 o 
   6  10   1       98.61       90.56      2.79 o 
   7  10   1       12.48        9.09      3.51 o 
   8  10   1        2.17        0.13      1.97 o 
   2  11   1       36.10       29.78      1.85 o 
   3  11   1        4.88        4.87      1.74 o 
   4  11   1      113.29      112.78      5.08 o 
   5  11   1      217.21      224.90      8.83 o 
   6  11   1       12.85       11.21      1.76 o 
  -4 -11   2       17.21       17.77      3.10 o 
  -3 -11   2       14.13       15.08      3.10 o 
  -6 -10   2       81.12       68.85      2.82 o 
  -5 -10   2        0.11        2.03      1.77 o 
  -4 -10   2       31.09       34.08      3.20 o 
  -3 -10   2      512.91      552.80     15.19 o 
  -2 -10   2      108.85      112.33      3.22 o 
  -1 -10   2        6.55        8.70      1.82 o 
   0 -10   2       92.40      104.41      7.44 o 
  -8  -9   2       28.17       25.83      3.93 o 
  -7  -9   2       54.21       54.70      3.20 o 
  -6  -9   2       12.59       12.28      2.70 o 
  -5  -9   2       38.48       34.39      1.92 o 
  -4  -9   2      178.09      170.32      3.71 o 
  -3  -9   2       18.51       16.46      2.48 o 
  -2  -9   2      317.55      338.91      4.76 o 
  -1  -9   2      275.93      281.14      5.32 o 
   0  -9   2        7.81        8.25      2.37 o 
   1  -9   2        5.19        6.41      3.51 o 
   2  -9   2       18.66       22.52      3.31 o 
  -9  -8   2      123.95      107.66      3.57 o 
  -8  -8   2      303.96      299.28     13.22 o 
  -7  -8   2        0.43        0.62      4.34 o 
  -6  -8   2       11.29       10.33      4.13 o 
  -5  -8   2       41.62       36.91      1.83 o 
  -4  -8   2       68.32       63.39      1.98 o 
  -3  -8   2        2.76        3.94      1.76 o 
  -2  -8   2      126.58      120.18      3.34 o 
  -1  -8   2        1.57        2.79      2.48 o 
   0  -8   2      546.31      563.88      6.86 o 
   1  -8   2        0.64       -0.25      3.87 o 
   2  -8   2       79.00       77.71      4.15 o 
   3  -8   2       92.09       94.87      3.51 o 
  -9  -7   2       34.50       28.89      2.90 o 
  -8  -7   2        1.14        5.17      5.99 o 
  -7  -7   2        0.15        0.41      3.93 o 
  -6  -7   2       54.62       55.60      3.03 o 
  -5  -7   2       74.74       74.21      2.33 o 
  -4  -7   2      912.25      965.88      5.02 o 
  -3  -7   2      174.46      184.11      2.45 o 
  -2  -7   2      210.39      206.68      8.58 o 
  -1  -7   2      559.94      629.21      6.57 o 
   0  -7   2       64.93       62.53      4.24 o 
   1  -7   2       79.05       67.78      5.17 o 
   2  -7   2      824.22      849.94      8.69 o 
   3  -7   2      302.22      291.40     10.54 o 
   4  -7   2       23.41       23.01      2.82 o 
  -9  -6   2        6.83        5.79      5.17 o 
  -8  -6   2      376.14      447.98     10.74 o 
  -7  -6   2       86.43       89.75      4.24 o 
  -6  -6   2        0.47        0.94      2.38 o 
  -5  -6   2      194.70      206.81      4.15 o 
  -4  -6   2      594.21      594.88      4.22 o 
  -3  -6   2      680.11      658.92     10.41 o 
  -2  -6   2     1116.90     1110.44     10.54 o 
  -1  -6   2        6.91        6.41      2.48 o 
   0  -6   2      433.79      436.62      7.03 o 
   1  -6   2        7.25        6.62      1.70 o 
   2  -6   2       40.25       32.40      4.86 o 
   3  -6   2      272.85      280.99      5.07 o 
   4  -6   2      278.88      274.02      5.01 o 
   5  -6   2       11.13       11.98      4.13 o 
  -9  -5   2      251.36      256.43      9.09 o 
  -7  -5   2        8.39        9.71      6.41 o 
  -6  -5   2     1012.87     1070.29      8.54 o 
  -5  -5   2        3.51        3.24      1.57 o 
  -4  -5   2     1599.35     1675.78     25.21 o 
  -3  -5   2     3820.42     3739.43     15.46 o 
  -2  -5   2       11.38       12.34      2.34 o 
  -1  -5   2     1839.10     1958.38    179.05 o 
   0  -5   2       96.28       97.35      4.02 o 
   1  -5   2        1.40       -2.48      5.79 o 
   2  -5   2       41.49       41.64      2.05 o 
   3  -5   2      436.08      412.38      4.86 o 
   4  -5   2        6.87        4.63      2.04 o 
   5  -5   2       95.91       93.65      4.38 o 
   6  -5   2      111.96      102.09      4.45 o 
  -9  -4   2        0.00        3.51      5.37 o 
  -8  -4   2      534.13      596.78     21.39 o 
  -7  -4   2      613.03      668.59     24.38 o 
  -6  -4   2       18.73       20.19      2.47 o 
  -5  -4   2       79.12       97.46      3.02 o 
  -4  -4   2      594.87      581.67      6.55 o 
  -3  -4   2      150.98      182.84      3.91 o 
  -2  -4   2       40.62       83.69      3.72 o 
  -1  -4   2       12.79       12.11      1.87 o 
   0  -4   2        6.09        3.98      2.36 o 
   1  -4   2     4069.49     3965.94     30.99 o 
   2  -4   2     2406.69     2360.64     27.07 o 
   3  -4   2       44.15       36.05      1.86 o 
   4  -4   2       64.95       58.64      1.98 o 
   5  -4   2      290.32      280.44     11.21 o 
   6  -4   2        0.02        8.89      4.75 o 
   7  -4   2      100.40       91.66      9.92 o 
  -9  -3   2       58.00       60.54      5.99 o 
  -8  -3   2        4.16        3.00      4.08 o 
  -7  -3   2        0.00        1.86      4.96 o 
  -6  -3   2        1.18        4.13      3.93 o 
  -5  -3   2     1000.33      963.35     39.36 o 
  -4  -3   2      891.51      918.00      8.71 o 
  -3  -3   2     2868.41     2898.56     20.66 o 
  -2  -3   2       89.53       99.89      2.89 o 
  -1  -3   2      285.14      274.94      5.02 o 
   0  -3   2      822.72      840.21      6.33 o 
   1  -3   2        2.55        1.23      2.31 o 
   2  -3   2     2297.02     2211.72     11.16 o 
   3  -3   2     1091.66      945.99     10.43 o 
   4  -3   2       12.24       14.02      1.34 o 
   5  -3   2       13.82       14.81      1.99 o 
   6  -3   2        9.85        7.79      2.28 o 
   7  -3   2        0.42        0.83      4.13 o 
   8  -3   2      102.40       92.80     15.50 o 
  -9  -2   2       24.29       26.24      5.58 o 
  -8  -2   2       11.72        7.65      5.79 o 
  -7  -2   2      110.11      106.10      4.75 o 
  -6  -2   2       21.04       22.18      3.06 o 
  -5  -2   2      520.04      457.53     12.29 o 
  -4  -2   2    10437.73    10275.43    135.14 o 
  -3  -2   2      350.98      366.95     10.85 o 
  -2  -2   2       81.12       76.48      1.60 o 
  -1  -2   2     4577.07     4403.36     14.82 o 
   0  -2   2        3.66        2.60      1.67 o 
   1  -2   2      258.74      140.99     35.88 o 
   2  -2   2     8470.45     8424.89     14.48 o 
   3  -2   2       26.89       27.48      3.20 o 
   4  -2   2      875.59      792.28     11.01 o 
   5  -2   2       25.62       22.43      1.88 o 
   6  -2   2       13.31       10.06      2.61 o 
   7  -2   2       29.34       26.92      3.35 o 
   8  -2   2        6.11        2.69      3.51 o 
  -9  -1   2       90.73      105.18      6.82 o 
  -8  -1   2       82.62       89.27      7.03 o 
  -7  -1   2        0.14        2.12      2.75 o 
  -6  -1   2       33.54       34.75      2.63 o 
  -5  -1   2        6.86        5.91      2.66 o 
  -4  -1   2        2.02        5.99      2.34 o 
  -3  -1   2     8281.49     8727.36     17.12 o 
  -2  -1   2     1575.39     1530.67      5.57 o 
  -1  -1   2        7.16        7.38      0.77 o 
   0  -1   2     4666.44     4646.14      7.08 o 
   1  -1   2      699.04      738.87      6.10 o 
   2  -1   2      190.26      182.87      4.96 o 
   3  -1   2       43.78       53.86      2.10 o 
   4  -1   2        2.99        4.97      1.93 o 
   5  -1   2       54.03       48.92      1.68 o 
   6  -1   2     1184.91     1218.16      8.55 o 
   7  -1   2      678.89      741.73     10.43 o 
   8  -1   2       16.98        8.47      4.55 o 
   9  -1   2        1.44        1.05      2.33 o 
  -9   0   2      277.06      278.75      7.23 o 
  -7   0   2       11.10       10.52      5.37 o 
  -6   0   2      176.21      171.75      9.71 o 
  -5   0   2        4.50        7.18      1.68 o 
  -4   0   2      953.96      902.48     15.19 o 
  -3   0   2        4.55        4.00      1.97 o 
  -2   0   2      766.78      769.09      8.89 o 
  -1   0   2        4.39        6.41      1.86 o 
   0   0   2     2521.71     2408.81     45.36 o 
   1   0   2     2835.25     2849.67      9.30 o 
   2   0   2     2072.23     1890.07     15.08 o 
   3   0   2     1443.45     1400.71     31.51 o 
   4   0   2      136.09      137.20      3.72 o 
   5   0   2       59.94       63.87      3.28 o 
   6   0   2       51.67       47.14      3.28 o 
   7   0   2      429.38      445.80      7.96 o 
   8   0   2      768.77      866.45     17.25 o 
   9   0   2       10.84        9.33      2.88 o 
  -8   1   2       28.77       35.54      5.17 o 
  -7   1   2        1.65        3.31      2.75 o 
  -6   1   2       53.28       49.11      5.68 o 
  -5   1   2     2847.23     2797.81     11.98 o 
  -4   1   2      621.49      596.84     16.12 o 
  -3   1   2      102.32      110.11      2.32 o 
  -2   1   2        6.33        8.14      1.12 o 
  -1   1   2      288.25      269.41      2.98 o 
   0   1   2      165.48      155.47      1.82 o 
   1   1   2    10111.20    10052.99     48.69 o 
   2   1   2     1019.34     1046.78     23.04 o 
   3   1   2      196.02      224.18     11.57 o 
   4   1   2      164.26      145.26      5.17 o 
   5   1   2       92.29       84.51      5.37 o 
   6   1   2      133.22      125.09      2.64 o 
   7   1   2      190.39      194.22      3.89 o 
   8   1   2        2.32        0.41      5.17 o 
   9   1   2       56.29       55.99      3.72 o 
  -8   2   2        7.39        8.20      2.88 o 
  -7   2   2        4.00        2.48      2.89 o 
  -6   2   2       47.46       36.16      3.93 o 
  -5   2   2      236.58      231.47      4.16 o 
  -4   2   2     2272.20     2191.67      8.70 o 
  -3   2   2      649.22      545.93      5.63 o 
  -2   2   2       72.52       73.54      1.96 o 
  -1   2   2      834.56      899.60     14.98 o 
   0   2   2       37.94       44.33      1.68 o 
   1   2   2     1682.85     1746.41     15.81 o 
   2   2   2    20050.45    20277.73    360.99 o 
   3   2   2     1827.12     1885.25      9.56 o 
   4   2   2       22.14       23.56      3.51 o 
   5   2   2     1469.97     1638.80     17.15 o 
   6   2   2      648.57      668.38      5.17 o 
   7   2   2        3.50        2.18      1.77 o 
   8   2   2       10.33        8.33      2.40 o 
   9   2   2        0.20        1.45      4.34 o 
  10   2   2        3.87        1.65      3.51 o 
  -7   3   2       39.01       32.04      3.43 o 
  -6   3   2        0.21        1.56      2.48 o 
  -5   3   2       46.24       47.66      2.47 o 
  -4   3   2     1983.62     1946.05      9.30 o 
  -3   3   2       30.86       29.10      4.86 o 
  -2   3   2      334.00      278.82      4.22 o 
  -1   3   2      323.40      329.55     11.98 o 
   0   3   2       47.78       65.01      2.22 o 
   1   3   2        8.06       12.60      1.29 o 
   2   3   2     2092.27     2122.53     35.85 o 
   3   3   2        1.17        0.33      2.32 o 
   4   3   2      699.88      753.21      8.47 o 
   5   3   2       12.14       20.25      4.75 o 
   6   3   2      639.68      641.04      6.66 o 
   7   3   2      804.54      799.84      4.87 o 
   8   3   2        0.35        1.87      2.98 o 
   9   3   2        7.23        7.18      3.52 o 
  10   3   2       52.43       48.56      4.75 o 
  -7   4   2       10.70        5.99      4.55 o 
  -6   4   2       54.79       53.58      2.89 o 
  -5   4   2       13.59       15.98      2.05 o 
  -4   4   2       64.09       55.94      2.32 o 
  -3   4   2      370.32      335.55      4.71 o 
  -2   4   2       58.44       59.83      2.73 o 
  -1   4   2      560.63      535.96      7.94 o 
   0   4   2     6697.41     6910.18     32.54 o 
   1   4   2     2332.56     2617.89     10.56 o 
   2   4   2      178.62      158.41      2.56 o 
   3   4   2       48.72       45.88      3.01 o 
   4   4   2      165.19      154.80      8.89 o 
   5   4   2      462.41      454.17     12.09 o 
   6   4   2     1251.25     1175.99     15.24 o 
   7   4   2      125.21      119.15      2.98 o 
   8   4   2      130.02      135.64      4.78 o 
   9   4   2       28.54       30.92      3.64 o 
  10   4   2        0.86       -0.21      3.93 o 
  -6   5   2       67.19       56.69      3.90 o 
  -5   5   2      141.23      153.03      7.54 o 
  -4   5   2      949.12     1018.68      6.59 o 
  -3   5   2       11.37        6.70      2.40 o 
  -2   5   2       43.11       37.76      1.82 o 
  -1   5   2        1.79        1.44      1.51 o 
   0   5   2      200.31      165.23      7.01 o 
   1   5   2     2857.76     2933.84     11.46 o 
   2   5   2     1045.78      992.55     14.98 o 
   3   5   2      127.46      125.27      2.75 o 
   4   5   2      271.90      264.07      7.16 o 
   5   5   2        5.89        4.56      3.13 o 
   6   5   2       79.08       64.26      2.68 o 
   7   5   2      100.03       91.07      4.07 o 
   8   5   2      164.55      155.06      4.14 o 
   9   5   2       26.91       27.28      4.37 o 
  10   5   2       28.54       27.48      4.96 o 
  -5   6   2      626.65      666.41     23.76 o 
  -4   6   2        0.76       -1.03      6.61 o 
  -3   6   2        7.52        5.07      3.42 o 
  -2   6   2      695.05      725.18      8.21 o 
  -1   6   2        0.21        5.24      4.24 o 
   0   6   2      200.68      176.31      3.82 o 
   1   6   2     1323.72     1259.25      7.99 o 
   2   6   2      260.57      272.40      5.68 o 
   3   6   2     1164.39     1202.79     12.40 o 
   4   6   2       21.99       20.66      2.20 o 
   5   6   2       58.65       52.18      2.11 o 
   6   6   2      198.57      181.45      3.31 o 
   7   6   2       65.32       63.50      2.67 o 
   8   6   2        1.49        0.87      2.96 o 
  10   6   2       42.16       32.65      4.96 o 
  -4   7   2      311.92      349.14      6.06 o 
  -3   7   2      109.76      116.00      5.99 o 
  -2   7   2       67.01       69.15      3.06 o 
  -1   7   2        0.27        2.04      2.39 o 
   0   7   2      324.60      345.44      4.58 o 
   1   7   2        4.19        4.57      2.32 o 
   2   7   2       21.54       17.15      3.51 o 
   3   7   2       47.49       46.20      2.48 o 
   4   7   2      162.93      171.05      3.03 o 
   5   7   2      766.25      813.04      5.37 o 
   6   7   2      269.30      270.81     15.91 o 
   7   7   2       64.05       70.85      3.39 o 
   8   7   2       10.67       11.22      2.51 o 
   9   7   2       50.43       43.12      4.29 o 
  10   7   2        1.48       -0.21      3.93 o 
  -3   8   2        1.47        0.94      2.47 o 
  -2   8   2        2.39       -0.21      4.13 o 
  -1   8   2      108.95      105.37      3.62 o 
   0   8   2      260.33      277.86      8.37 o 
   1   8   2      754.83      846.06      9.61 o 
   2   8   2       12.41       11.52      3.10 o 
   3   8   2      313.97      355.35      5.25 o 
   4   8   2        0.82        3.49      2.71 o 
   5   8   2        0.57        2.67      2.91 o 
   6   8   2      550.92      527.59     13.33 o 
   7   8   2      368.35      363.52     24.07 o 
   8   8   2        0.15        2.71      3.08 o 
   9   8   2        0.23        1.65      4.34 o 
  10   8   2       19.11        6.41      3.72 o 
  -2   9   2        0.01        0.83      3.10 o 
  -1   9   2       59.09       61.99      4.96 o 
   0   9   2      710.89      811.77     23.66 o 
   1   9   2        0.25        1.86      5.17 o 
   2   9   2      424.77      469.88      9.71 o 
   3   9   2       10.53       10.45      2.54 o 
   4   9   2        1.41        3.16      3.38 o 
   5   9   2       24.08       25.43      2.76 o 
   6   9   2      198.12      203.44      5.01 o 
   7   9   2        1.85        1.45      4.13 o 
   8   9   2       31.03       31.41      4.13 o 
   9   9   2       14.28       16.75      2.33 o 
   0  10   2        0.04        4.55      2.89 o 
   1  10   2      173.99      153.98     10.23 o 
   2  10   2       20.88       21.29      3.32 o 
   3  10   2        4.51       10.74      4.65 o 
   4  10   2        4.00        7.46      2.54 o 
   5  10   2        8.45       10.40      2.54 o 
   6  10   2       14.27       15.49      2.43 o 
   7  10   2        6.44        6.41      3.51 o 
   8  10   2       23.99       21.28      3.31 o 
   2  11   2        5.24        6.39      1.57 o 
   3  11   2        0.36        0.84      1.97 o 
   4  11   2        3.72        6.21      2.37 o 
   5  11   2      103.21       98.24      3.16 o 
   6  11   2      153.13      153.58      4.86 o 
   7  11   2        7.39        7.23      2.89 o 
  -6 -10   3        1.97        1.24      2.48 o 
  -5 -10   3       17.95       11.98      2.89 o 
  -4 -10   3       23.70       20.56      2.63 o 
  -3 -10   3       45.16       52.72      6.51 o 
  -2 -10   3      604.80      627.71    105.38 o 
  -1 -10   3        0.42        3.70      2.38 o 
  -8  -9   3       31.55       29.76      3.51 o 
  -7  -9   3       21.56       21.08      3.72 o 
  -6  -9   3        3.33        3.10      3.51 o 
  -5  -9   3       15.44       15.23      2.21 o 
  -4  -9   3        0.10        1.81      2.41 o 
  -3  -9   3      276.32      309.27      5.62 o 
  -2  -9   3        8.70        7.24      2.89 o 
  -1  -9   3      219.93      248.27      5.11 o 
   0  -9   3       25.15       23.76      2.63 o 
   1  -9   3        9.24        6.20      3.51 o 
   2  -9   3        1.64        8.68      2.89 o 
  -8  -8   3      242.43      248.67     12.91 o 
  -7  -8   3      206.89      237.64     19.73 o 
  -6  -8   3        0.17        2.07      4.34 o 
  -5  -8   3       44.05       40.26      2.00 o 
  -4  -8   3       81.86       69.55      2.21 o 
  -3  -8   3       21.59       25.64      2.18 o 
  -2  -8   3      575.48      637.75      8.16 o 
  -1  -8   3       77.45       78.20      2.55 o 
   1  -8   3       77.35       88.03      5.99 o 
   2  -8   3      112.75      123.98      6.20 o 
   3  -8   3        0.23        1.03      3.31 o 
  -9  -7   3        9.77        3.51      3.93 o 
  -8  -7   3       77.63       75.48      4.16 o 
  -7  -7   3        3.47        3.74      3.72 o 
  -6  -7   3      329.39      357.44     11.36 o 
  -5  -7   3      194.93      208.19      3.93 o 
  -4  -7   3       22.35       20.49      1.92 o 
  -3  -7   3      262.79      284.61      3.40 o 
  -2  -7   3      219.88      221.74      4.45 o 
  -1  -7   3       46.26       43.93      2.85 o 
   0  -7   3      845.68      852.93     29.14 o 
   1  -7   3       96.32       82.20      9.30 o 
   2  -7   3      148.92      147.81      4.80 o 
   3  -7   3      704.13      720.65     14.26 o 
   4  -7   3       32.41       29.02      2.55 o 
  -9  -6   3        9.47       10.13      4.55 o 
  -8  -6   3       10.32       13.13      3.22 o 
  -6  -6   3       26.29       32.13      3.62 o 
  -5  -6   3       43.26       36.19      3.17 o 
  -4  -6   3     1034.54     1110.92     15.91 o 
  -3  -6   3       84.08       86.26      2.17 o 
  -2  -6   3      870.18      877.63      8.31 o 
  -1  -6   3       91.64       96.43      2.92 o 
   0  -6   3      100.81       94.02      4.13 o 
   1  -6   3       88.71       72.53      3.72 o 
   2  -6   3      760.36      730.69      9.99 o 
   3  -6   3       75.54       70.38      5.33 o 
   4  -6   3      308.77      296.59     10.43 o 
   5  -6   3       83.81       77.07      5.58 o 
  -9  -5   3      154.35      162.41      7.44 o 
  -8  -5   3      254.58      289.91      9.71 o 
  -7  -5   3       28.48       17.98      7.44 o 
  -6  -5   3      375.95      386.61      9.71 o 
  -5  -5   3      355.61      357.42      7.13 o 
  -4  -5   3       92.89      101.31      2.99 o 
  -3  -5   3      837.98      768.20      5.66 o 
  -2  -5   3     4486.30     4509.35     72.32 o 
  -1  -5   3        5.76        6.01      3.73 o 
   0  -5   3       89.87       75.76      4.22 o 
   1  -5   3      369.00      355.82      5.79 o 
   2  -5   3        2.43        3.50      1.51 o 
   3  -5   3      283.73      279.08      4.31 o 
   4  -5   3       19.07       21.02      2.16 o 
   5  -5   3       15.77       12.03      3.50 o 
   6  -5   3       52.10       47.73      5.17 o 
  -9  -4   3      156.21      150.69      6.10 o 
  -8  -4   3        2.67        1.85      4.57 o 
  -7  -4   3      234.63      246.67     12.40 o 
  -6  -4   3        1.51        2.07      3.93 o 
  -5  -4   3        4.32        6.98      3.31 o 
  -4  -4   3       95.95       96.36      2.94 o 
  -3  -4   3      989.31     1024.40     11.88 o 
  -2  -4   3      553.13      559.70      8.10 o 
  -1  -4   3      703.69      588.91     28.41 o 
   0  -4   3     1132.12     1037.08     15.19 o 
   1  -4   3      286.75      268.52      5.09 o 
   2  -4   3     2622.78     2472.63     20.66 o 
   3  -4   3       58.83       49.22      1.79 o 
   4  -4   3        0.04        0.96      1.94 o 
   5  -4   3       83.85       65.24      2.81 o 
   6  -4   3        1.97        2.87      3.06 o 
   7  -4   3       46.73       48.18      7.85 o 
  -9  -3   3       10.13        2.69      4.55 o 
  -8  -3   3      625.21      703.99     16.84 o 
  -7  -3   3      247.64      281.72      6.44 o 
  -6  -3   3      183.01      182.92      4.91 o 
  -5  -3   3      592.23      576.08      5.94 o 
  -4  -3   3      671.83      690.57     11.57 o 
  -3  -3   3      119.05      125.89      3.62 o 
  -2  -3   3      167.11      172.46      2.78 o 
  -1  -3   3       14.76       20.21      1.97 o 
   0  -3   3        3.78        5.43      2.03 o 
   1  -3   3     1646.04     1592.54     10.72 o 
   2  -3   3     1842.30     1808.47      9.52 o 
   3  -3   3     1724.43     1605.41      9.19 o 
   4  -3   3      208.77      187.51      2.38 o 
   5  -3   3       29.08       27.79      2.10 o 
   6  -3   3      162.74      159.71      4.77 o 
   7  -3   3        0.64        0.00      4.13 o 
   8  -3   3       12.72       12.19      2.93 o 
  -9  -2   3       40.51       39.67      4.96 o 
  -8  -2   3        6.92        7.65      5.79 o 
  -7  -2   3      319.93      340.94      9.30 o 
  -6  -2   3        0.80        1.65      4.55 o 
  -5  -2   3      115.12       96.87      2.49 o 
  -4  -2   3     2724.75     2684.12     40.29 o 
  -3  -2   3     8785.46     8721.13     21.74 o 
  -2  -2   3      409.75      441.72      2.79 o 
  -1  -2   3      285.33      270.73      2.42 o 
   0  -2   3     8707.75     8730.49     13.97 o 
   1  -2   3      351.00      322.06      4.47 o 
   2  -2   3      147.86      123.71      3.03 o 
   3  -2   3     6496.00     6443.06     27.07 o 
   4  -2   3       18.83       17.12      1.91 o 
   5  -2   3       64.90       61.81      2.15 o 
   6  -2   3       29.65       25.63      2.34 o 
   7  -2   3       22.92       23.62      3.35 o 
   8  -2   3       26.86       30.12      3.43 o 
  -9  -1   3       15.07       13.67      3.82 o 
  -8  -1   3      248.70      297.14      9.30 o 
  -7  -1   3        3.73        0.83      5.79 o 
  -6  -1   3       25.28       25.35      3.41 o 
  -5  -1   3       26.54       29.42      3.20 o 
  -4  -1   3     1498.47     1385.41     10.53 o 
  -3  -1   3      123.54      152.87      2.84 o 
  -2  -1   3     5210.22     5346.18     21.08 o 
  -1  -1   3        6.67        7.39      1.15 o 
   0  -1   3       86.05       85.04      4.86 o 
   1  -1   3       11.89       11.94      1.46 o 
   2  -1   3      104.50       90.02      2.33 o 
   3  -1   3      102.88       90.24      2.34 o 
   4  -1   3     1012.89     1004.09     10.02 o 
   5  -1   3        3.95        3.02      1.34 o 
   6  -1   3       53.48       40.98      2.51 o 
   7  -1   3      720.64      767.64     11.16 o 
   8  -1   3      179.62      183.80      6.51 o 
  -8   0   3      149.08      149.81      7.85 o 
  -7   0   3        0.18        4.96      5.99 o 
  -6   0   3      317.20      331.85      9.09 o 
  -5   0   3        2.52        2.31      2.33 o 
  -4   0   3        0.77        1.04      2.45 o 
  -3   0   3      876.64      845.35     36.16 o 
  -2   0   3     2441.47     2512.79     31.72 o 
  -1   0   3      312.16      313.99      2.63 o 
   0   0   3      906.99      831.47     32.54 o 
   1   0   3     1520.42     1619.61      6.30 o 
   2   0   3     1618.58     1636.53     10.74 o 
   3   0   3       47.66       47.79      2.17 o 
   4   0   3       24.26       25.12      2.25 o 
   5   0   3        7.39        5.79      5.17 o 
   6   0   3       57.70       61.81      3.22 o 
   7   0   3      157.68      171.43      4.26 o 
   8   0   3      350.09      387.99      7.35 o 
   9   0   3       44.61       44.85      3.67 o 
  -8   1   3       48.06       49.89      4.02 o 
  -7   1   3      239.44      271.10      8.68 o 
  -6   1   3       97.25      102.08      6.82 o 
  -5   1   3      449.31      457.07      9.71 o 
  -4   1   3     1697.13     1680.67      9.40 o 
  -3   1   3       49.36       69.73      2.62 o 
  -2   1   3       89.98       78.08      4.95 o 
  -1   1   3     2202.17     2320.44     34.40 o 
   0   1   3     1039.11     1201.73     17.87 o 
   1   1   3     1077.57     1111.48     17.25 o 
   3   1   3       10.47        8.09      1.64 o 
   4   1   3      424.29      446.74      8.06 o 
   5   1   3      531.23      563.69     10.95 o 
   6   1   3        1.48        1.13      1.45 o 
   7   1   3       10.07        9.95      2.62 o 
   8   1   3      489.35      509.75      9.92 o 
   9   1   3        9.64        9.03      4.86 o 
  10   1   3        6.32        1.45      3.31 o 
  -7   2   3        8.36        8.06      4.55 o 
  -6   2   3       47.43       47.11      5.17 o 
  -5   2   3      657.39      675.28     10.95 o 
  -4   2   3      342.87      341.10     19.32 o 
  -3   2   3     2209.69     2057.78     41.95 o 
  -2   2   3       63.38       58.34      2.82 o 
  -1   2   3       59.45       67.08      1.97 o 
   0   2   3      362.33      437.28      3.53 o 
   1   2   3        6.78       13.35      1.73 o 
   2   2   3      527.01      565.13      4.21 o 
   3   2   3     3947.21     4115.11     14.36 o 
   4   2   3       14.89        9.92      3.31 o 
   5   2   3       37.19       33.27      4.75 o 
   6   2   3      161.44      158.39      2.83 o 
   7   2   3       46.55       43.88      1.90 o 
   8   2   3        9.63        8.70      2.49 o 
   9   2   3       35.64       35.95      3.72 o 
  10   2   3       10.71        6.30      2.63 o 
  -7   3   3      135.17      139.34      4.26 o 
  -6   3   3        2.32        4.22      3.32 o 
  -5   3   3        5.90        5.37      4.55 o 
  -4   3   3     2520.90     2560.93     31.41 o 
  -3   3   3     2758.30     2840.04     11.46 o 
  -2   3   3        2.98        1.98      2.89 o 
  -1   3   3       23.15       27.74      4.44 o 
   0   3   3        2.41        7.51      1.78 o 
   1   3   3        5.03       12.48      4.34 o 
   2   3   3      796.52      833.35     12.19 o 
   3   3   3      240.67      257.25      3.70 o 
   4   3   3      535.71      546.63      7.75 o 
   5   3   3       17.75       14.46      4.34 o 
   6   3   3      820.02      831.16      3.97 o 
   7   3   3      157.03      174.16      2.84 o 
   8   3   3      207.49      223.70      4.05 o 
   9   3   3        0.88        3.10      4.34 o 
  10   3   3        1.22        1.24      3.93 o 
  -6   4   3        0.70        1.09      2.94 o 
  -5   4   3        6.49        7.12      2.40 o 
  -4   4   3        1.64        1.73      1.69 o 
  -3   4   3        8.99        9.15      1.68 o 
  -2   4   3      503.78      484.86      4.06 o 
  -1   4   3      232.93      217.05     17.36 o 
   0   4   3      387.46      404.73      6.79 o 
   1   4   3     8321.79     9241.46     21.39 o 
   2   4   3       57.55       79.92      2.40 o 
   3   4   3       68.93       65.36      2.14 o 
   4   4   3     1677.94     1786.82     63.85 o 
   5   4   3       35.93       28.73      3.50 o 
   6   4   3       78.65       70.06      2.36 o 
   7   4   3     1795.45     1823.40      7.05 o 
   8   4   3       78.89       82.31      3.14 o 
   9   4   3       18.43       19.79      3.56 o 
  10   4   3        9.16        5.99      4.13 o 
  -6   5   3       44.15       43.81      5.17 o 
  -5   5   3       39.77       42.23      2.98 o 
  -4   5   3      210.17      202.75      5.01 o 
  -3   5   3       35.41       29.00      1.99 o 
  -2   5   3      142.80      132.60      2.44 o 
  -1   5   3       45.47       45.05      2.51 o 
   0   5   3      640.72      606.67     14.05 o 
   2   5   3     4436.06     4630.75     84.31 o 
   3   5   3      770.15      811.84      6.51 o 
   4   5   3       26.13       17.43      2.50 o 
   5   5   3      184.69      192.91      3.91 o 
   6   5   3      143.81      149.84      2.86 o 
   7   5   3       12.65       12.58      3.47 o 
   8   5   3      507.83      563.03      6.55 o 
   9   5   3       64.08       61.99      6.61 o 
  -5   6   3      490.72      535.75     41.22 o 
  -4   6   3      651.48      695.85     10.43 o 
  -3   6   3       28.91       26.59      3.63 o 
  -2   6   3       17.98       18.00      2.35 o 
  -1   6   3       82.20       76.22      2.90 o 
   0   6   3       10.79       10.46      2.44 o 
   1   6   3      321.89      297.67      4.44 o 
   2   6   3     2764.95     2863.28     63.23 o 
   4   6   3      280.13      306.31      3.72 o 
   5   6   3       23.99       22.81      2.35 o 
   6   6   3       23.30       19.71      2.06 o 
   7   6   3      334.75      335.65      5.07 o 
   8   6   3       15.08        9.18      2.66 o 
   9   6   3        3.68        2.16      3.97 o 
  10   6   3        1.63        1.03      4.55 o 
  -4   7   3        5.31        1.88      3.82 o 
  -3   7   3      167.27      182.05      5.55 o 
  -2   7   3       86.59       87.67      3.14 o 
  -1   7   3       27.77       30.33      2.54 o 
   0   7   3        5.65        5.38      2.94 o 
   1   7   3       45.49       38.02      3.93 o 
   2   7   3      136.71      140.72      4.96 o 
   3   7   3        0.29        3.72      4.55 o 
   4   7   3       46.23       44.85      2.17 o 
   5   7   3      136.21      135.91      2.68 o 
   6   7   3      672.11      698.67     17.05 o 
   7   7   3       38.75       44.15      2.58 o 
   8   7   3       19.19       16.69      2.76 o 
   9   7   3       61.00       57.03      6.20 o 
  10   7   3       12.12        7.03      4.34 o 
  -3   8   3       13.68        8.89      3.72 o 
  -2   8   3       13.67       11.31      3.20 o 
  -1   8   3      289.54      313.26      7.41 o 
   0   8   3       44.79       45.80      3.91 o 
   1   8   3      221.04      256.03      5.47 o 
   2   8   3      321.51      376.07      7.85 o 
   3   8   3        3.70        3.93      4.13 o 
   4   8   3       77.57       72.55      3.47 o 
   5   8   3       92.75       89.89      2.40 o 
   6   8   3       46.45       56.34     18.29 o 
   7   8   3      265.46      280.45     34.92 o 
   8   8   3      152.15      141.97     14.26 o 
  10   8   3       24.18       10.95      3.93 o 
  -2   9   3       90.42       87.41      4.55 o 
  -1   9   3        0.09       -0.73      2.08 o 
   0   9   3      206.99      211.98      5.24 o 
   1   9   3      640.56      738.75      8.27 o 
   2   9   3        1.53       -0.41      4.96 o 
   3   9   3       56.62       52.79      3.92 o 
   4   9   3      490.65      489.63      8.84 o 
   5   9   3       10.85       10.47      2.22 o 
   6   9   3      173.61      173.85      7.03 o 
   7   9   3       64.35       62.61      5.37 o 
   8   9   3       18.78       11.16      4.13 o 
   9   9   3       29.01       23.00      2.69 o 
   0  10   3       26.83       26.39      1.82 o 
   1  10   3       25.58       21.08      2.49 o 
   2  10   3      220.48      225.14     13.74 o 
   3  10   3       62.64       63.47      4.03 o 
   4  10   3        2.82        1.25      2.68 o 
   5  10   3        2.84        2.59      2.30 o 
   6  10   3      115.48      126.65      7.75 o 
   7  10   3        2.62        2.27      3.72 o 
   2  11   3       10.83       10.91      3.93 o 
   3  11   3        0.99        0.41      1.94 o 
   4  11   3       54.87       49.99      3.14 o 
   5  11   3        9.60       15.74      2.03 o 
   6  11   3       27.06       34.00      2.21 o 
   7  11   3       43.23       45.46      3.72 o 
  -5 -10   4        4.19        1.03      2.48 o 
  -4 -10   4       44.03       38.85      3.51 o 
  -3 -10   4        8.18       15.50      3.51 o 
  -2 -10   4       31.98       39.05      4.34 o 
  -1 -10   4       57.18       63.67      7.65 o 
  -7  -9   4       12.79       15.50      3.31 o 
  -6  -9   4        7.47        7.03      3.31 o 
  -5  -9   4      165.76      163.63      4.00 o 
  -4  -9   4        8.01        7.96      2.47 o 
  -3  -9   4       32.28       33.87      3.43 o 
  -2  -9   4      404.82      456.53     35.64 o 
  -1  -9   4       90.16       90.82      4.09 o 
   0  -9   4       66.65       75.17      3.27 o 
   1  -9   4        8.84        8.16      2.34 o 
  -8  -8   4       11.47        7.15      2.78 o 
  -7  -8   4      211.65      227.73     15.81 o 
  -6  -8   4      334.45      370.35     26.66 o 
  -5  -8   4        0.01        0.09      1.89 o 
  -4  -8   4      156.15      152.52      2.88 o 
  -3  -8   4       94.41       96.50      2.76 o 
  -2  -8   4        0.00        0.43      3.14 o 
  -1  -8   4      143.95      144.54      3.61 o 
   0  -8   4       99.52       86.73      4.40 o 
   1  -8   4        1.33        4.96      4.34 o 
   2  -8   4        7.64        7.38      2.70 o 
   3  -8   4       19.56       16.12      3.51 o 
  -8  -7   4       57.83       54.70      3.36 o 
  -7  -7   4      160.44      182.94      5.46 o 
  -6  -7   4        1.59        2.19      3.67 o 
  -5  -7   4       87.16       97.69      3.50 o 
  -4  -7   4        5.91        8.22      1.82 o 
  -3  -7   4       19.98       20.30      1.82 o 
  -2  -7   4      579.49      615.68      5.49 o 
  -1  -7   4      118.11      104.57      2.86 o 
   0  -7   4        9.20       10.93      2.62 o 
   1  -7   4       82.51       82.23      7.13 o 
   2  -7   4      109.64       92.33     25.31 o 
   3  -7   4       51.87       53.38      2.97 o 
   4  -7   4      297.31      310.99     17.98 o 
  -9  -6   4        9.41        7.65      3.93 o 
  -8  -6   4        0.84        1.86      5.17 o 
  -7  -6   4       78.70       79.56      4.40 o 
  -6  -6   4        9.61       10.82      3.51 o 
  -5  -6   4      114.52      111.68      4.32 o 
  -4  -6   4      115.83      117.86      2.58 o 
  -3  -6   4     1317.96     1356.36      9.04 o 
  -2  -6   4      637.73      629.84      5.17 o 
  -1  -6   4       18.25       20.42      1.65 o 
   0  -6   4       10.51        9.65      2.18 o 
   1  -6   4      300.47      267.96      5.04 o 
   2  -6   4       23.59       20.20      3.62 o 
   3  -6   4      363.21      374.32     11.05 o 
   4  -6   4       33.89       25.31      3.95 o 
   5  -6   4      116.59      120.41      7.96 o 
  -9  -5   4       45.57       38.64      4.96 o 
  -8  -5   4       78.93       87.41      7.23 o 
  -7  -5   4      336.43      369.22     30.07 o 
  -6  -5   4        2.08        1.65      5.99 o 
  -5  -5   4      464.00      470.50      9.92 o 
  -4  -5   4        3.42        3.93      3.10 o 
  -3  -5   4       22.23       20.22      1.57 o 
  -2  -5   4     2227.26     2108.28      9.64 o 
  -1  -5   4     1564.47     1428.95     44.63 o 
   0  -5   4       19.13       19.14      1.88 o 
   1  -5   4      204.87      192.07      3.82 o 
   2  -5   4        7.83       10.11      2.29 o 
   3  -5   4        7.02        6.65      2.16 o 
   4  -5   4      355.75      372.11      5.04 o 
   5  -5   4       56.79       53.93      5.79 o 
   6  -5   4        0.05        0.21      4.34 o 
  -9  -4   4       35.49       34.09      4.13 o 
  -8  -4   4      623.38      678.99     37.50 o 
  -7  -4   4       40.42       39.49      4.66 o 
  -6  -4   4      490.18      517.65      6.90 o 
  -5  -4   4       74.41       65.92      5.99 o 
  -4  -4   4        4.83        3.31      2.69 o 
  -3  -4   4      621.13      590.14     11.78 o 
  -2  -4   4      520.55      459.34     13.02 o 
  -1  -4   4        2.51        3.77      3.43 o 
   0  -4   4      485.59      444.90     27.28 o 
   1  -4   4      344.89      299.41     11.57 o 
   2  -4   4        0.07       -0.03      1.81 o 
   3  -4   4      281.29      249.65      2.85 o 
   4  -4   4      104.70       99.95      2.34 o 
   5  -4   4        0.64       -0.28      2.55 o 
   6  -4   4       56.46       48.24      2.94 o 
   7  -4   4        0.35        2.27      3.72 o 
  -9  -3   4        3.92        6.82      3.51 o 
  -8  -3   4       11.71        8.27      5.99 o 
  -7  -3   4      159.97      165.36      5.80 o 
  -6  -3   4      300.60      308.66      6.59 o 
  -5  -3   4        0.15        1.46      2.52 o 
  -4  -3   4      244.66      208.29      8.06 o 
  -3  -3   4      160.69      170.27      6.41 o 
  -2  -3   4      989.40     1062.71     12.19 o 
  -1  -3   4       71.98       52.31      3.39 o 
   0  -3   4       65.78       70.32      2.98 o 
   1  -3   4      447.88      422.44     12.50 o 
   2  -3   4     1289.95     1172.34      9.82 o 
   3  -3   4      659.55      579.50      6.16 o 
   4  -3   4      294.93      276.32      3.75 o 
   5  -3   4        5.66        2.88      1.97 o 
   6  -3   4        7.54        7.71      2.20 o 
   7  -3   4        4.45        5.78      2.47 o 
  -9  -2   4        6.78        1.45      3.72 o 
  -8  -2   4      112.29      104.35      6.82 o 
  -7  -2   4        4.08        4.13      6.61 o 
  -6  -2   4       92.76       96.23      3.40 o 
  -5  -2   4      513.26      506.84      4.90 o 
  -4  -2   4      280.51      269.86      8.47 o 
  -3  -2   4     1299.10     1210.64      9.47 o 
  -2  -2   4     2952.79     2861.17     10.60 o 
  -1  -2   4     1054.11     1093.92      9.45 o 
   0  -2   4     1410.36     1381.23      6.68 o 
   1  -2   4        7.87       12.39      2.27 o 
   2  -2   4        0.92        1.99      1.51 o 
   3  -2   4     3583.85     3578.46     12.35 o 
   4  -2   4     2741.68     2704.40     12.08 o 
   5  -2   4        3.54        5.40      1.87 o 
   6  -2   4       19.23       17.37      2.52 o 
   7  -2   4        4.57        4.04      2.78 o 
   8  -2   4       10.36        9.33      2.00 o 
  -8  -1   4       38.88       32.58      3.97 o 
  -7  -1   4       36.29       37.19      6.82 o 
  -6  -1   4      422.67      417.12     33.16 o 
  -5  -1   4        2.73        1.69      2.18 o 
  -4  -1   4       67.18       58.48      5.17 o 
  -3  -1   4     3086.48     2844.22     13.31 o 
  -2  -1   4        0.51        2.84      1.74 o 
  -1  -1   4       89.30       71.66      1.70 o 
   0  -1   4     1065.27     1110.98      7.92 o 
   1  -1   4      183.24      196.71      2.18 o 
   2  -1   4      714.58      719.77      8.73 o 
   3  -1   4       43.91       33.80      2.70 o 
   4  -1   4        1.09        0.34      2.71 o 
   5  -1   4      333.85      317.77      3.40 o 
   6  -1   4       10.41        7.55      2.17 o 
   7  -1   4       36.52       32.45      3.38 o 
   8  -1   4      256.69      273.48     10.85 o 
   9  -1   4        0.10       -0.41      4.55 o 
  -8   0   4      548.83      621.14     13.22 o 
  -7   0   4      415.60      491.58     11.36 o 
  -6   0   4        4.67        6.82      5.37 o 
  -5   0   4       54.83       48.96      3.08 o 
  -4   0   4       65.16       60.49      2.89 o 
  -3   0   4       12.65        8.46      2.76 o 
  -2   0   4     4525.95     4495.03     13.87 o 
  -1   0   4     4734.23     5017.68     38.64 o 
   0   0   4       16.53       18.53      1.58 o 
   1   0   4     1161.62     1119.88      4.57 o 
   2   0   4     3742.64     3816.71     16.94 o 
   3   0   4        5.36       11.98      3.10 o 
   4   0   4      196.19      187.57      5.37 o 
   5   0   4       25.33       26.94      2.40 o 
   6   0   4       13.35       11.27      2.19 o 
   7   0   4      131.17      131.94      4.41 o 
   8   0   4      124.03      131.42      5.46 o 
   9   0   4       51.11       37.03      3.65 o 
  -8   1   4      159.03      168.61      6.41 o 
  -7   1   4        2.08       13.64      6.51 o 
  -6   1   4      106.53      115.51      7.23 o 
  -5   1   4       11.84       14.46      4.55 o 
  -4   1   4       57.59       50.66      3.08 o 
  -3   1   4       74.68       57.97      3.62 o 
  -2   1   4      260.69      257.27      4.57 o 
  -1   1   4       13.73       14.58      1.40 o 
   0   1   4      255.16      183.67     55.27 o 
   1   1   4     1009.22     1087.12      6.03 o 
   2   1   4     8850.38     9365.14     39.16 o 
   3   1   4     1514.77     1611.12     12.19 o 
   4   1   4       40.43       49.18      3.93 o 
   5   1   4       36.74       32.65      4.55 o 
   6   1   4       12.08       12.08      1.57 o 
   7   1   4        4.24        3.27      1.80 o 
   8   1   4      292.28      316.34      6.28 o 
   9   1   4      480.44      549.65     14.67 o 
  -7   2   4       68.58       74.80      5.79 o 
  -6   2   4        0.17        4.34      4.55 o 
  -5   2   4        1.90        5.37      4.13 o 
  -4   2   4     3104.85     3197.02     20.66 o 
  -3   2   4       90.69       82.65      4.13 o 
  -2   2   4      371.65      349.62      8.47 o 
  -1   2   4      237.85      273.31      6.37 o 
   0   2   4      491.05      566.66      7.05 o 
   1   2   4      579.96      672.08      6.70 o 
   2   2   4     1442.01     1418.94     14.26 o 
   3   2   4      861.92      918.61      6.93 o 
   4   2   4     2192.23     2303.96     17.36 o 
   5   2   4      150.29      142.16      6.41 o 
   6   2   4        0.43        0.23      1.57 o 
   7   2   4        1.77        1.05      1.87 o 
   8   2   4       31.12       34.38      3.05 o 
   9   2   4        1.01       -0.62      5.17 o 
  10   2   4       38.04       31.20      4.34 o 
  -6   3   4       71.15       77.45      4.24 o 
  -5   3   4       67.81       72.03      4.06 o 
  -4   3   4        3.99        4.96      4.75 o 
  -3   3   4     3998.88     4114.64     46.29 o 
  -2   3   4     3172.29     3111.68     27.07 o 
  -1   3   4        4.96        3.24      2.23 o 
   0   3   4       22.55       23.20      2.27 o 
   1   3   4        1.77        1.98      2.32 o 
   2   3   4        0.10        2.15      1.93 o 
   3   3   4     1031.48      993.83     10.88 o 
   4   3   4     1451.13     1504.64      8.50 o 
   5   3   4        3.66        2.07      4.13 o 
   6   3   4      222.47      214.95      2.37 o 
   7   3   4      252.33      262.69      4.09 o 
   8   3   4       13.73       15.61      2.73 o 
   9   3   4        3.48        4.50      2.66 o 
  -6   4   4       74.20       76.04      3.67 o 
  -5   4   4        5.34        5.15      3.82 o 
  -4   4   4        3.99        1.39      1.81 o 
  -3   4   4      437.36      443.83      7.12 o 
  -2   4   4      430.16      440.99      4.66 o 
  -1   4   4      314.58      313.04     13.02 o 
   0   4   4      199.43      186.20      4.82 o 
   1   4   4      200.20      233.78      5.40 o 
   2   4   4     1484.11     1651.88      9.22 o 
   3   4   4       28.99       25.55      2.08 o 
   4   4   4       13.07        9.36      2.27 o 
   5   4   4        0.67       -0.62      5.17 o 
   6   4   4        0.12        0.52      1.91 o 
   7   4   4      476.10      515.31      4.96 o 
   8   4   4     1077.91     1328.38     13.67 o 
   9   4   4        0.65        1.35      3.58 o 
  -5   5   4       94.15       84.66      7.03 o 
  -4   5   4       45.03       40.37      2.92 o 
  -3   5   4        1.26        3.17      2.75 o 
  -2   5   4        2.58        2.30      1.92 o 
  -1   5   4      132.96      132.63      2.90 o 
   0   5   4        7.62        5.42      2.14 o 
   1   5   4     1239.20     1190.62     16.32 o 
   2   5   4      461.89      463.72     12.71 o 
   3   5   4      406.14      367.83      7.44 o 
   4   5   4      257.72      225.05      5.56 o 
   5   5   4      128.12      118.77      3.56 o 
   6   5   4        3.88        4.99      1.65 o 
   7   5   4      102.88       95.24      2.93 o 
   8   5   4       14.85       14.19      3.28 o 
   9   5   4      137.62      146.96      4.32 o 
  10   5   4        1.05       -0.41      4.34 o 
  -5   6   4       25.10       27.28      4.55 o 
  -4   6   4      462.75      527.18     30.89 o 
  -3   6   4      242.82      284.94      6.82 o 
  -2   6   4       51.62       50.33      2.50 o 
  -1   6   4      422.21      433.48      5.55 o 
   0   6   4      194.60      205.40      4.32 o 
   1   6   4       12.05       13.16      2.52 o 
   2   6   4     3328.71     3499.12     17.77 o 
   3   6   4     1850.43     1945.18     10.43 o 
   4   6   4       28.65       24.98      2.29 o 
   5   6   4        3.94        7.89      2.13 o 
   6   6   4       49.50       40.12      2.13 o 
   7   6   4       42.10       36.15      3.10 o 
   8   6   4      150.02      155.89      4.71 o 
   9   6   4        6.95        8.74      3.58 o 
  10   6   4       17.89       19.22      4.75 o 
  -4   7   4      294.41      288.87      7.85 o 
  -3   7   4       11.35       12.52      4.37 o 
  -2   7   4      564.36      602.69      7.03 o 
  -1   7   4       33.40       30.04      2.61 o 
   0   7   4        0.11        1.35      2.64 o 
   1   7   4      188.25      202.71      5.99 o 
   2   7   4       44.60       42.57      3.93 o 
   3   7   4        5.42        4.44      2.33 o 
   4   7   4      127.94      111.78      3.40 o 
   5   7   4      213.29      219.42      4.04 o 
   6   7   4       58.83       46.83      2.91 o 
   7   7   4      241.76      249.81      5.36 o 
   8   7   4       98.77       93.18      4.14 o 
   9   7   4        2.69        3.57      3.17 o 
  10   7   4       52.08       53.52      5.17 o 
  -3   8   4      121.63      129.56      5.37 o 
  -2   8   4       53.87       56.40      3.23 o 
  -1   8   4        0.64        0.00      4.96 o 
   0   8   4      126.95      155.73      5.79 o 
   1   8   4       16.73       21.14      3.50 o 
   2   8   4      172.20      171.92      6.61 o 
   3   8   4        6.61        3.38      2.88 o 
   4   8   4      112.48      108.83      3.38 o 
   5   8   4        4.69        4.70      1.92 o 
   6   8   4      177.83      185.33      5.09 o 
   7   8   4       22.81       17.40      3.94 o 
   8   8   4      123.09      141.34      5.79 o 
   9   8   4       44.43       46.29      5.37 o 
  10   8   4        0.48        0.62      3.51 o 
  -1   9   4        0.68        1.03      2.69 o 
   0   9   4        2.24       -1.03      4.34 o 
   1   9   4      374.82      426.51      7.23 o 
   2   9   4      394.38      429.23      6.65 o 
   3   9   4       17.94       22.01      3.71 o 
   4   9   4       91.50       84.55      4.50 o 
   5   9   4       99.67       92.19      3.10 o 
   6   9   4        5.24        0.41      4.75 o 
   7   9   4      115.62      115.51      6.20 o 
   8   9   4      105.40      100.01      5.37 o 
   9   9   4        0.20        1.86      3.72 o 
   0  10   4        0.57        3.72      2.69 o 
   1  10   4       77.52       74.20      2.70 o 
   2  10   4        0.79        1.31      2.77 o 
   3  10   4       55.56       59.35      3.72 o 
   4  10   4      109.01      105.26      3.58 o 
   5  10   4        0.47        0.45      2.23 o 
   6  10   4        3.82        3.31      4.13 o 
   7  10   4        0.74        0.62      3.72 o 
   8  10   4       14.11       12.81      3.31 o 
   3  11   4        0.06       -0.41      3.10 o 
   4  11   4       13.69       12.73      2.41 o 
   5  11   4       82.39       80.99      7.23 o 
   6  11   4       18.02       15.70      3.41 o 
   7  11   4       17.09       19.42      3.51 o 
  -4 -10   5        3.63        3.31      2.48 o 
  -3 -10   5       13.84       10.54      3.10 o 
  -2 -10   5        7.49       10.13      3.10 o 
  -6  -9   5        2.54        0.62      2.69 o 
  -5  -9   5        0.02        1.04      1.97 o 
  -4  -9   5       73.09       68.99      3.51 o 
  -2  -9   5       87.51       93.60      5.79 o 
  -1  -9   5      520.82      653.99     10.13 o 
   0  -9   5       39.33       40.11      3.35 o 
   1  -9   5        1.54        4.55      2.89 o 
  -7  -8   5       34.16       36.73      3.56 o 
  -6  -8   5      104.16      119.91     12.40 o 
  -5  -8   5       86.97       82.07     11.36 o 
  -3  -8   5      130.61      129.92      4.24 o 
  -2  -8   5      201.27      206.01      9.92 o 
  -1  -8   5        3.48        2.07      3.36 o 
   0  -8   5      400.01      437.51      6.21 o 
   1  -8   5      120.42      134.72      5.99 o 
   2  -8   5        0.27        1.06      2.41 o 
  -8  -7   5        2.98        3.31      2.48 o 
  -7  -7   5      252.68      283.12      5.81 o 
  -6  -7   5      479.59      538.14     16.94 o 
  -5  -7   5       17.61       16.74      2.73 o 
  -4  -7   5       19.29       18.25      2.34 o 
  -3  -7   5      151.49      144.28      3.42 o 
  -2  -7   5        9.62        8.97      2.14 o 
  -1  -7   5       36.23       35.33      4.55 o 
   0  -7   5      103.86      101.77      4.03 o 
   1  -7   5        9.09        4.79      2.73 o 
   2  -7   5      289.66      306.19      5.77 o 
   3  -7   5        2.61        1.05      2.30 o 
   4  -7   5       38.63       39.05      4.13 o 
  -8  -6   5        5.98        7.23      4.55 o 
  -7  -6   5       51.36       58.71      3.78 o 
  -6  -6   5       12.36       15.16      3.71 o 
  -5  -6   5       67.51       61.16      4.42 o 
  -4  -6   5       62.73       65.63      4.55 o 
  -3  -6   5       77.25       78.05      2.69 o 
  -2  -6   5      499.05      541.20      5.09 o 
  -1  -6   5       67.49       62.20      5.99 o 
   0  -6   5      150.94      145.56      3.72 o 
   1  -6   5      343.24      353.09      7.03 o 
   2  -6   5       18.75       17.17      3.20 o 
   3  -6   5      142.79      147.60      4.50 o 
   4  -6   5      341.97      362.14     17.05 o 
   5  -6   5       46.83       49.59      5.58 o 
  -8  -5   5       20.59       18.18      5.58 o 
  -7  -5   5       12.55       10.25      3.08 o 
  -6  -5   5      497.55      544.69     18.60 o 
  -5  -5   5      170.32      176.17      4.87 o 
  -4  -5   5       26.86       24.03      3.10 o 
  -3  -5   5      316.18      335.35     10.54 o 
  -2  -5   5      222.27      199.74      3.25 o 
  -1  -5   5     1244.88     1154.69      7.87 o 
   0  -5   5      921.60      849.51      6.35 o 
   1  -5   5        9.37       10.04      1.70 o 
   2  -5   5      400.44      394.30      8.99 o 
   3  -5   5        7.32        5.67      2.00 o 
   4  -5   5        8.36        8.40      2.86 o 
   5  -5   5      145.88      160.53      5.27 o 
   6  -5   5       97.34      102.28      5.99 o 
  -8  -4   5      249.14      248.98      5.51 o 
  -7  -4   5      561.80      611.20     25.62 o 
  -6  -4   5        8.38        6.53      2.26 o 
  -5  -4   5       18.68       14.88      3.72 o 
  -4  -4   5     1374.89     1404.48     23.14 o 
  -3  -4   5       29.11       26.74      1.61 o 
  -2  -4   5     1273.81     1260.14      7.08 o 
  -1  -4   5     2761.17     2488.29     42.77 o 
   0  -4   5       84.47       69.42      3.93 o 
   1  -4   5      835.34      832.74      4.77 o 
   2  -4   5      153.09      152.55      3.62 o 
   3  -4   5        9.69        7.47      2.09 o 
   4  -4   5      133.78      120.72      2.52 o 
   5  -4   5      143.65      146.43      3.75 o 
   6  -4   5        2.48        2.84      2.45 o 
   7  -4   5       42.75       39.67      4.55 o 
  -8  -3   5       67.68       62.40      5.58 o 
  -7  -3   5       14.88        8.58      5.15 o 
  -6  -3   5     1044.49     1134.04      9.42 o 
  -5  -3   5      607.61      620.15     18.49 o 
  -4  -3   5        0.25        1.24      2.27 o 
  -3  -3   5      287.08      280.56      7.23 o 
  -2  -3   5      725.06      711.49     19.32 o 
  -1  -3   5        0.10        1.15      1.77 o 
   0  -3   5      348.25      234.28     18.08 o 
   1  -3   5       34.68       33.13      4.86 o 
   2  -3   5       83.96       75.19      6.72 o 
   3  -3   5     1100.40     1060.34      8.26 o 
   4  -3   5      507.32      478.48      3.24 o 
   5  -3   5        0.54        0.32      1.97 o 
   6  -3   5       26.49       21.25      2.67 o 
   7  -3   5       63.65       62.71      2.57 o 
  -8  -2   5        2.12        2.48      4.55 o 
  -7  -2   5      213.94      224.48     16.63 o 
  -6  -2   5        0.47       -0.23      3.28 o 
  -5  -2   5        9.01        8.69      2.51 o 
  -4  -2   5        2.30        4.96      2.89 o 
  -3  -2   5      649.88      595.33     17.46 o 
  -2  -2   5      957.17      955.53      7.43 o 
  -1  -2   5     1647.58     1637.89      6.29 o 
   0  -2   5      244.50      238.59      3.32 o 
   1  -2   5      195.57      201.42      2.93 o 
   2  -2   5      179.60      175.33      4.99 o 
   3  -2   5       42.48       46.62      2.76 o 
   4  -2   5     1685.45     1589.25     12.61 o 
   5  -2   5      481.01      444.12      3.66 o 
   6  -2   5       11.85       10.77      2.55 o 
   7  -2   5        5.55        2.92      2.54 o 
   8  -2   5        1.03        1.32      2.32 o 
  -8  -1   5       91.36       92.40      4.07 o 
  -7  -1   5        1.53        3.80      3.57 o 
  -6  -1   5       35.56       31.91      3.62 o 
  -5  -1   5      167.02      157.13      4.12 o 
  -4  -1   5        3.37        2.69      2.48 o 
  -2  -1   5     9837.63     9819.63     19.00 o 
  -1  -1   5      159.38      153.46      3.00 o 
   0  -1   5      641.26      648.53      4.35 o 
   1  -1   5      862.44      759.92      5.04 o 
   2  -1   5       16.09       17.49      1.35 o 
   3  -1   5      303.86      306.00      5.07 o 
   4  -1   5     2318.47     2385.40      8.99 o 
   5  -1   5       54.65       50.23      2.10 o 
   6  -1   5       99.89      104.05      2.98 o 
   7  -1   5        1.34        0.96      3.71 o 
   8  -1   5        1.91        1.71      2.81 o 
   9  -1   5        2.60        5.17      4.34 o 
  -8   0   5        0.01        0.62      5.58 o 
  -7   0   5      250.97      303.17     11.78 o 
  -6   0   5      183.02      207.46      8.68 o 
  -5   0   5       34.73       29.92      6.30 o 
  -4   0   5      122.72      120.26      4.55 o 
  -3   0   5       12.07        6.37      3.14 o 
  -2   0   5      166.20      160.02      9.09 o 
  -1   0   5     9027.08     9226.88     79.45 o 
   0   0   5        2.45        7.53      1.37 o 
   1   0   5       69.76       75.85      1.66 o 
   2   0   5       67.22       61.92      1.58 o 
   3   0   5      100.71       84.66      3.72 o 
   4   0   5       77.24       73.97      5.37 o 
   5   0   5      416.46      400.32      3.68 o 
   6   0   5       22.41       20.66      2.18 o 
   7   0   5       72.35       71.87      3.05 o 
   8   0   5      285.93      300.40      8.58 o 
   9   0   5       87.27       80.27      4.50 o 
  -7   1   5      390.20      447.31      7.12 o 
  -6   1   5       75.08       73.52      5.00 o 
  -5   1   5        6.95        4.55      4.75 o 
  -4   1   5       26.05       24.75      2.78 o 
  -3   1   5       59.86       61.78      3.31 o 
  -2   1   5     1069.96     1009.13     23.04 o 
  -1   1   5       52.00       45.84      3.06 o 
   0   1   5      616.74      651.72     10.54 o 
   1   1   5      313.63      303.34      7.44 o 
   2   1   5     1912.33     1984.92     16.53 o 
   3   1   5      977.58     1033.37     10.13 o 
   4   1   5      695.76      693.05     10.13 o 
   5   1   5      120.80      124.36      2.70 o 
   6   1   5       35.05       34.99      1.78 o 
   7   1   5       85.05       83.84      2.99 o 
   9   1   5      146.85      158.71      5.38 o 
  -7   2   5       25.77       38.02      5.17 o 
  -6   2   5       86.70      105.65      4.52 o 
  -5   2   5       28.17       32.72      3.64 o 
  -4   2   5       67.23       78.92      4.02 o 
  -3   2   5     2288.44     2313.14     27.38 o 
  -2   2   5      442.48      481.91     41.84 o 
  -1   2   5       48.76       57.78      2.58 o 
   0   2   5        7.20        5.57      1.79 o 
   1   2   5       85.96       84.91      3.88 o 
   2   2   5        7.27        6.47      1.19 o 
   3   2   5     2143.49     2271.06     14.57 o 
   4   2   5        7.40        3.51      4.34 o 
   5   2   5        0.45        1.03      4.55 o 
   6   2   5        0.57        1.93      1.55 o 
   7   2   5        3.73        3.41      1.90 o 
   8   2   5       68.97       70.18      2.92 o 
   9   2   5       65.83       71.81      3.49 o 
  -6   3   5       12.13        7.85      4.55 o 
  -5   3   5       25.85       22.83      3.58 o 
  -4   3   5       53.35       54.25      5.17 o 
  -3   3   5        1.43        1.17      4.35 o 
  -2   3   5     3187.76     3289.09     11.37 o 
  -1   3   5      144.77      121.86      9.82 o 
   0   3   5       14.60       16.73      3.62 o 
   1   3   5      732.02      855.69     10.33 o 
   2   3   5      624.04      643.97     11.78 o 
   3   3   5      189.11      210.47      4.65 o 
   4   3   5     8081.05     8812.76     86.68 o 
   5   3   5      333.30      329.17      9.30 o 
   6   3   5       73.11       72.33      2.44 o 
   7   3   5      109.68      115.82      3.37 o 
   8   3   5       30.08       35.55      2.79 o 
   9   3   5        0.00       -0.02      3.35 o 
  10   3   5       10.30        7.65      3.93 o 
  -6   4   5       19.14       15.70      3.51 o 
  -5   4   5       40.06       37.64      3.56 o 
  -4   4   5       12.17       10.87      2.28 o 
  -3   4   5       60.77       62.80      3.05 o 
  -2   4   5     1809.16     1906.61      9.69 o 
  -1   4   5      114.58      106.33      2.68 o 
   0   4   5      315.71      298.79     28.93 o 
   1   4   5        7.66       12.35      2.97 o 
   2   4   5      283.09      278.94      5.99 o 
   3   4   5        3.27        1.58      1.66 o 
   4   4   5      242.48      251.21      3.83 o 
   5   4   5       33.09       31.16      2.67 o 
   6   4   5      103.80      111.14      2.94 o 
   7   4   5        0.42        0.88      2.27 o 
   8   4   5      191.43      208.55      4.96 o 
   9   4   5      169.40      196.78      4.57 o 
  10   4   5        0.58        1.86      3.72 o 
  -5   5   5        5.42        2.96      2.78 o 
  -4   5   5       42.75       44.80      3.71 o 
  -3   5   5        0.17        1.19      2.30 o 
  -2   5   5      218.62      239.10      3.50 o 
  -1   5   5      787.36      782.50     10.23 o 
   0   5   5       60.19       65.49      2.36 o 
   1   5   5      254.01      258.50      3.18 o 
   2   5   5     2504.11     2762.28     13.92 o 
   3   5   5      780.69      778.32     15.57 o 
   4   5   5       44.29       46.22      1.98 o 
   5   5   5        4.92        6.88      1.93 o 
   6   5   5       32.00       33.85      2.12 o 
   7   5   5      122.00      133.70      3.10 o 
   8   5   5      189.40      206.78      6.64 o 
   9   5   5        0.10        0.62      5.58 o 
  10   5   5       30.69       29.90      3.35 o 
  -4   6   5       30.36       31.72      2.90 o 
  -3   6   5       96.53       95.82      2.89 o 
  -2   6   5      542.16      599.87     12.11 o 
  -1   6   5       57.20       54.65      2.64 o 
   0   6   5       38.11       37.65      2.49 o 
   1   6   5        0.89        1.86      2.89 o 
   2   6   5       17.09       15.29      3.72 o 
   3   6   5     2255.04     2368.80     22.94 o 
   4   6   5      187.14      176.78      4.44 o 
   5   6   5        2.67        1.43      2.06 o 
   6   6   5      143.08      138.89      3.20 o 
   7   6   5        0.17        2.60      2.71 o 
   8   6   5       12.40       11.93      2.54 o 
   9   6   5       59.09       55.01      3.96 o 
  10   6   5       36.65       27.48      4.96 o 
  -3   7   5      565.69      645.19     22.73 o 
  -2   7   5       33.93       37.87      3.21 o 
  -1   7   5       24.62       22.57      3.05 o 
   0   7   5      555.40      627.33      7.41 o 
   1   7   5        0.31       -0.21      3.72 o 
   2   7   5       42.40       41.53      4.34 o 
   3   7   5      616.98      622.04     41.33 o 
   4   7   5      110.47      112.81      2.92 o 
   5   7   5      333.48      344.21      4.69 o 
   6   7   5        0.93        2.32      2.30 o 
   7   7   5       25.34       27.26      2.37 o 
   8   7   5       59.81       65.74      3.40 o 
   9   7   5        2.09        1.28      3.03 o 
  10   7   5        1.52        3.31      3.72 o 
  -2   8   5      347.56      331.53     17.05 o 
  -1   8   5       57.56       58.86      3.67 o 
   0   8   5       42.53       41.59      3.85 o 
   1   8   5       16.02       12.66      3.20 o 
   2   8   5      107.21      121.29      5.99 o 
   3   8   5       16.68       14.77      2.99 o 
   4   8   5       73.06       58.13      3.42 o 
   5   8   5       17.72       17.68      2.66 o 
   6   8   5       92.93       82.45      4.24 o 
   7   8   5      153.41      151.05      5.58 o 
   8   8   5       36.70       33.37      3.07 o 
   9   8   5       13.04        6.18      2.78 o 
  -1   9   5        5.00        3.49      2.18 o 
   0   9   5       17.57       16.06      2.82 o 
   1   9   5       17.21       18.99      2.96 o 
   2   9   5      133.48      131.45      5.68 o 
   3   9   5      242.79      271.16     10.54 o 
   4   9   5       10.74       10.28      2.54 o 
   5   9   5      154.80      165.76      4.29 o 
   6   9   5        0.17       -0.32      2.85 o 
   7   9   5        4.60        0.29      2.99 o 
   8   9   5      167.20      173.98      5.99 o 
   9   9   5       52.57       50.42      4.75 o 
   1  10   5       35.88       31.21      5.48 o 
   2  10   5      312.94      313.63      5.24 o 
   3  10   5        7.58        6.34      2.25 o 
   4  10   5      275.85      274.62      5.37 o 
   5  10   5        5.97        5.06      1.92 o 
   6  10   5        0.05        0.00      3.72 o 
   7  10   5       14.24       11.16      3.72 o 
   8  10   5       38.82       35.75      3.72 o 
   3  11   5      105.73       86.17      4.55 o 
   4  11   5        2.57        1.76      2.38 o 
   5  11   5        2.63        2.27      2.05 o 
   6  11   5        6.72        1.45      3.10 o 
  -5  -9   6       15.08       15.50      2.69 o 
  -3  -9   6        0.15        3.93      3.10 o 
  -2  -9   6       13.27       14.20      2.55 o 
  -1  -9   6       72.92       85.63      7.13 o 
   0  -9   6      328.61      359.13      7.85 o 
  -6  -8   6       12.49       17.02      3.06 o 
  -5  -8   6       31.07       34.74      2.97 o 
  -4  -8   6       23.13       22.73      4.13 o 
  -3  -8   6       14.71       12.60      4.55 o 
  -2  -8   6        1.23       -0.62      4.13 o 
  -1  -8   6      157.62      177.46      4.75 o 
   1  -8   6      223.98      266.97      7.44 o 
   2  -8   6       18.61       18.60      3.72 o 
  -7  -7   6        3.31        1.24      3.10 o 
  -6  -7   6      606.13      743.03     26.14 o 
  -5  -7   6      251.38      266.72     13.95 o 
  -4  -7   6        0.14        1.24      3.93 o 
  -3  -7   6       91.73       88.65      4.63 o 
  -2  -7   6       39.75       37.25      5.89 o 
  -1  -7   6        4.59        8.68      4.34 o 
   0  -7   6      548.58      563.31      6.78 o 
   1  -7   6       61.30       60.74      5.68 o 
   2  -7   6        7.56       10.69      3.29 o 
   3  -7   6        4.96        4.03      2.63 o 
  -8  -6   6        7.98        4.96      4.13 o 
  -7  -6   6        4.74        3.98      2.36 o 
  -6  -6   6      122.86      132.07      6.20 o 
  -5  -6   6       30.93       31.08      2.84 o 
  -4  -6   6      504.03      547.96      6.76 o 
  -3  -6   6       47.02       49.58      2.62 o 
  -2  -6   6        0.03        1.24      2.48 o 
  -1  -6   6       56.86       60.34      4.75 o 
   0  -6   6       57.23       52.90      4.03 o 
   1  -6   6       36.78       34.94      2.99 o 
   2  -6   6      218.50      220.00      4.09 o 
   3  -6   6       55.04       58.53      3.14 o 
   4  -6   6      119.51      134.31      6.61 o 
   5  -6   6      250.86      262.22      7.23 o 
  -8  -5   6        0.01        1.45      4.34 o 
  -7  -5   6        0.09        3.72      5.58 o 
  -6  -5   6       62.76       75.23      6.82 o 
  -5  -5   6        0.18        4.55      3.72 o 
  -4  -5   6        1.20        3.53      2.55 o 
  -3  -5   6       53.34       51.47      2.99 o 
  -2  -5   6      914.80      958.79      7.73 o 
  -1  -5   6       13.33        9.71      4.13 o 
   0  -5   6      706.67      693.43      6.34 o 
   1  -5   6       60.08       55.54      2.38 o 
   2  -5   6       61.38       60.22      2.90 o 
   3  -5   6       40.40       37.79      2.89 o 
   4  -5   6      226.56      241.26     15.50 o 
   5  -5   6        0.19        1.45      5.17 o 
   6  -5   6      129.44      124.81      6.20 o 
  -8  -4   6       11.71       12.39      2.67 o 
  -7  -4   6      222.53      240.67     24.59 o 
  -6  -4   6      169.72      175.94      6.80 o 
  -5  -4   6       35.60       30.17      3.13 o 
  -4  -4   6      590.10      585.12     18.18 o 
  -3  -4   6      223.58      234.02      4.09 o 
  -2  -4   6        7.77        8.53      1.66 o 
  -1  -4   6     1512.15     1347.01      6.83 o 
   0  -4   6     2129.06     1860.07     15.29 o 
   1  -4   6       31.80       28.39      2.02 o 
   2  -4   6        2.86        3.49      1.77 o 
   3  -4   6      161.84      171.50      2.79 o 
   4  -4   6        6.82        5.18      2.14 o 
   5  -4   6      200.38      217.74      5.70 o 
   6  -4   6       21.83       21.47      3.65 o 
  -8  -3   6       19.48       16.32      3.93 o 
  -7  -3   6      259.07      274.44      5.91 o 
  -6  -3   6       64.20       61.87      3.97 o 
  -5  -3   6      682.87      725.84     33.37 o 
  -4  -3   6        0.25        2.40      2.07 o 
  -3  -3   6       18.24       18.39      2.38 o 
  -2  -3   6       25.82       30.79      2.05 o 
  -1  -3   6      772.56      777.00      6.77 o 
   0  -3   6      183.46      169.85      3.82 o 
   1  -3   6      668.83      580.05      4.60 o 
   2  -3   6      382.13      383.61      4.39 o 
   3  -3   6      279.37      269.80      2.82 o 
   4  -3   6      565.03      544.68      5.57 o 
   5  -3   6        0.86       -0.62      4.96 o 
   6  -3   6        4.36        0.52      3.50 o 
   7  -3   6       20.47       16.21      3.14 o 
  -8  -2   6        6.05        9.30      3.93 o 
  -7  -2   6        7.02        7.44      5.37 o 
  -6  -2   6      956.00     1115.96     10.85 o 
  -5  -2   6      357.84      365.40      5.26 o 
  -4  -2   6      290.50      306.85      7.03 o 
  -3  -2   6      525.77      494.36     30.07 o 
  -2  -2   6       41.68       38.32      2.12 o 
  -1  -2   6       35.64       26.89      2.54 o 
   0  -2   6      194.19      185.84      3.68 o 
   1  -2   6       28.48       33.30      2.93 o 
   2  -2   6       23.10       21.66      2.01 o 
   3  -2   6      545.16      545.51      4.21 o 
   4  -2   6      392.72      381.74      3.71 o 
   5  -2   6      476.97      478.14     13.95 o 
   6  -2   6       64.99       63.20      2.68 o 
   7  -2   6        0.02        4.38      3.12 o 
   8  -2   6       42.52       34.92      2.28 o 
  -8  -1   6        4.98        2.69      4.13 o 
  -7  -1   6       44.17       41.84      3.51 o 
  -6  -1   6        9.53        5.94      2.92 o 
  -5  -1   6      195.48      182.34      5.00 o 
  -4  -1   6       96.66       85.55      4.55 o 
  -3  -1   6       16.66       16.84      1.88 o 
  -2  -1   6     2604.96     2520.15     34.30 o 
  -1  -1   6     3273.57     3224.77     12.17 o 
   0  -1   6       47.88       52.66      2.03 o 
   1  -1   6      100.14      100.05      6.82 o 
   2  -1   6     1943.11     1989.62      8.17 o 
   3  -1   6       28.16       22.52      5.58 o 
   4  -1   6      518.49      502.59      4.54 o 
   5  -1   6     1252.37     1243.65      8.54 o 
   6  -1   6       53.09       47.30      2.59 o 
   7  -1   6       11.77        8.92      2.24 o 
   8  -1   6        0.74        0.39      2.51 o 
  -7   0   6        1.72        5.89      3.82 o 
  -6   0   6      314.17      341.11     15.08 o 
  -5   0   6       59.75       58.27      3.00 o 
  -4   0   6       10.88       10.32      2.47 o 
  -3   0   6       52.93       41.26      1.78 o 
  -2   0   6     1052.34      943.49     12.81 o 
  -1   0   6       91.95       79.37      2.79 o 
   0   0   6     5108.20     4992.22     29.24 o 
   1   0   6      100.00       96.22      2.25 o 
   2   0   6      144.92      144.61      2.94 o 
   3   0   6        4.90        3.77      1.94 o 
   4   0   6       35.66       31.82      6.41 o 
   5   0   6        4.47        5.72      1.88 o 
   6   0   6      332.14      329.92      4.86 o 
   7   0   6        4.85        3.95      2.38 o 
   8   0   6        9.38       13.07      2.90 o 
   9   0   6      120.44      121.98      4.21 o 
  -7   1   6      809.42     1010.90      8.94 o 
  -6   1   6      166.44      181.18      7.03 o 
  -5   1   6       15.48       15.47      3.91 o 
  -4   1   6      296.88      301.93      5.22 o 
  -3   1   6        0.64        1.14      1.90 o 
  -2   1   6       10.14        9.05      1.88 o 
  -1   1   6      750.31      736.02      8.88 o 
   0   1   6     1173.19     1225.95     15.70 o 
   1   1   6        1.35        3.10      3.72 o 
   2   1   6       49.97       39.05      4.34 o 
   3   1   6      197.43      194.01      3.59 o 
   4   1   6      552.03      540.14     11.78 o 
   5   1   6       98.67       95.07      2.36 o 
   6   1   6       13.80       10.77      2.88 o 
   7   1   6       22.08       21.99      2.52 o 
   8   1   6       12.58       16.14      2.58 o 
   9   1   6        4.20        3.18      3.20 o 
  -6   2   6      156.44      171.51      7.54 o 
  -5   2   6      331.03      369.82      7.03 o 
  -4   2   6        8.13        9.62      3.29 o 
  -3   2   6      378.31      383.93      5.48 o 
  -2   2   6      644.35      642.09      4.65 o 
  -1   2   6       25.45       26.87      2.64 o 
   0   2   6      324.05      308.24      5.93 o 
   1   2   6        3.04        4.05      1.96 o 
   2   2   6       82.02       95.88      3.85 o 
   3   2   6     1709.20     1791.34     46.49 o 
   4   2   6    12141.77    13219.75     52.69 o 
   5   2   6        5.32        8.84      2.21 o 
   6   2   6        0.22        0.80      2.58 o 
   7   2   6       92.84       99.43      2.73 o 
   8   2   6        2.94        2.07      2.06 o 
   9   2   6        4.40        6.45      3.03 o 
  10   2   6       83.29       52.48      5.58 o 
  -5   3   6       27.41       32.03      4.96 o 
  -4   3   6       28.01       19.22      4.96 o 
  -3   3   6      861.91      906.09     11.36 o 
  -2   3   6       50.32       53.72      4.65 o 
  -1   3   6     1587.49     1602.68      8.38 o 
   0   3   6       16.10       23.97      2.61 o 
   1   3   6       70.22       69.14      2.95 o 
   2   3   6      526.18      539.55      9.71 o 
   3   3   6      149.84      163.04     10.23 o 
   4   3   6        0.27        0.84      4.29 o 
   5   3   6     1355.09     1576.52      9.71 o 
   6   3   6        0.22        1.84      2.05 o 
   7   3   6       45.45       52.31      2.84 o 
   8   3   6       53.79       57.79      3.31 o 
   9   3   6        3.35        4.13      4.75 o 
  10   3   6        6.87        1.65      3.51 o 
  -5   4   6      181.13      226.47      6.82 o 
  -4   4   6        0.79       -0.30      2.21 o 
  -3   4   6        2.25       -0.10      3.35 o 
  -2   4   6     2471.30     2651.21     13.03 o 
  -1   4   6     1279.38     1330.14      8.98 o 
   0   4   6       58.99       53.27      2.00 o 
   1   4   6        0.32        4.19      3.62 o 
   2   4   6       15.02        8.92      3.17 o 
   3   4   6       50.92       50.97      3.87 o 
   4   4   6      686.16      661.21      8.78 o 
   5   4   6      135.93      123.56      3.67 o 
   6   4   6      167.44      168.28      3.60 o 
   7   4   6        1.58        2.65      2.14 o 
   8   4   6       65.77       67.00      3.65 o 
   9   4   6       19.64       18.73      3.21 o 
  10   4   6       20.12       21.29      2.99 o 
  -5   5   6        4.78        2.89      3.10 o 
  -4   5   6        3.84        3.16      2.15 o 
  -3   5   6        0.66        3.69      2.33 o 
  -2   5   6        7.01        8.03      2.16 o 
  -1   5   6      128.37      130.21      3.70 o 
   0   5   6      466.78      485.67      4.32 o 
   1   5   6       10.94       11.71      1.94 o 
   2   5   6      231.95      260.91      4.55 o 
   3   5   6     1213.96     1356.30     57.86 o 
   4   5   6       41.34       40.21      1.98 o 
   5   5   6        4.65        3.42      2.11 o 
   6   5   6       92.24       93.25      3.29 o 
   7   5   6        0.27        1.35      2.24 o 
   8   5   6       76.57       84.92      3.20 o 
   9   5   6      323.94      378.98      6.86 o 
  10   5   6        2.57        6.51      4.03 o 
  -4   6   6       21.09       17.56      3.51 o 
  -3   6   6        0.05        1.18      2.70 o 
  -2   6   6      230.08      255.75      3.80 o 
  -1   6   6       42.87       43.83      2.62 o 
   0   6   6       61.53       63.58      4.75 o 
   1   6   6        1.97        5.37      3.31 o 
   2   6   6      392.60      408.10      7.23 o 
   3   6   6       57.21       46.70      4.34 o 
   4   6   6     1551.60     1660.23     27.90 o 
   5   6   6      227.97      239.32      6.52 o 
   6   6   6        1.22        1.93      2.68 o 
   7   6   6       59.17       57.66      2.71 o 
   8   6   6       10.90        9.17      2.04 o 
   9   6   6       12.52       13.65      2.81 o 
  10   6   6       98.33       84.61      9.51 o 
  -3   7   6      501.54      495.00     18.80 o 
  -2   7   6      400.09      441.39     17.05 o 
  -1   7   6       33.09       37.96      3.91 o 
   0   7   6       37.97       43.35      3.71 o 
   1   7   6       13.03       12.19      4.13 o 
   2   7   6        0.57        0.21      3.51 o 
   3   7   6      213.39      226.68      6.41 o 
   4   7   6      473.65      494.06      9.71 o 
   5   7   6       37.85       29.71      3.72 o 
   6   7   6       37.81       38.36      2.77 o 
   7   7   6        0.33        1.89      2.67 o 
   8   7   6        1.72        1.77      2.19 o 
   9   7   6       87.34       87.53      4.06 o 
  10   7   6        6.86        4.55      3.72 o 
  -2   8   6       58.75       56.06      3.41 o 
  -1   8   6      143.71      151.50      4.44 o 
   0   8   6       11.58        9.66      3.41 o 
   1   8   6       30.84       30.45      3.56 o 
   2   8   6        0.58        3.31      4.13 o 
   3   8   6       27.19       27.28      4.34 o 
   4   8   6       65.42       60.69      2.95 o 
   5   8   6       39.95       32.05      2.96 o 
   6   8   6        4.89        3.11      3.20 o 
   7   8   6       45.10       43.34      3.38 o 
   8   8   6       51.39       49.28      2.92 o 
   0   9   6       17.84        9.97      2.62 o 
   1   9   6      152.69      166.68      4.67 o 
   2   9   6        0.05        2.48      4.13 o 
   3   9   6      130.67      156.83      6.41 o 
   4   9   6       73.54       72.69      3.12 o 
   5   9   6        3.62        7.03      4.96 o 
   6   9   6        8.82        9.09      3.07 o 
   7   9   6       27.71       25.12      3.31 o 
   8   9   6        0.81        0.21      3.51 o 
   9   9   6       61.44       47.73      4.55 o 
   1  10   6        1.97        2.80      3.00 o 
   2  10   6      139.21      143.51      4.24 o 
   3  10   6      160.17      155.38      5.40 o 
   4  10   6        0.11       -0.41      4.75 o 
   5  10   6        4.60        2.09      2.70 o 
   6  10   6      104.87      115.09      5.37 o 
   7  10   6        1.17        0.21      3.72 o 
   8  10   6       47.07       50.63      3.72 o 
  -3  -9   7        2.66        5.79      2.89 o 
  -2  -9   7       29.68       23.56      3.51 o 
  -4  -8   7       26.81       19.84      3.72 o 
  -3  -8   7       75.79       73.77      4.96 o 
  -2  -8   7        6.85        6.20      3.93 o 
  -1  -8   7       48.19       43.30      3.72 o 
   0  -8   7      193.33      207.90     24.49 o 
   1  -8   7       23.33       28.31      4.96 o 
  -6  -7   7        5.30        4.75      5.17 o 
  -5  -7   7      282.44      288.31     15.39 o 
  -4  -7   7      244.99      251.07     22.73 o 
  -3  -7   7        0.54       -0.83      4.34 o 
  -2  -7   7      293.15      302.72      8.27 o 
  -1  -7   7       77.46       73.92      3.87 o 
   0  -7   7        9.29        6.78      3.27 o 
   1  -7   7      178.88      189.28      7.23 o 
   2  -7   7       57.10       62.61      5.37 o 
   3  -7   7       13.07       11.78      3.51 o 
  -7  -6   7        0.35        0.62      4.34 o 
  -6  -6   7       69.38       72.41      3.64 o 
  -5  -6   7      200.37      219.40      6.88 o 
  -4  -6   7       63.92       61.11      4.00 o 
  -3  -6   7      191.37      210.59      5.11 o 
  -2  -6   7        0.45        2.48      4.13 o 
  -1  -6   7       25.49       24.71      3.07 o 
   0  -6   7      374.69      399.21      8.47 o 
   1  -6   7       85.87       74.78     12.71 o 
   2  -6   7        3.34        3.33      3.20 o 
   3  -6   7       45.77       50.30      3.72 o 
   4  -6   7       16.18       13.84      5.06 o 
  -7  -5   7       24.11       22.94      4.96 o 
  -6  -5   7        3.49        2.93      2.23 o 
  -5  -5   7      105.73      107.39      3.89 o 
  -4  -5   7        2.82        3.41      2.63 o 
  -3  -5   7       55.28       54.22      3.29 o 
  -2  -5   7       98.05      101.04      5.17 o 
  -1  -5   7      310.48      309.09      6.82 o 
   0  -5   7      186.12      185.97      6.41 o 
   1  -5   7       14.63       11.68      3.06 o 
   2  -5   7        0.38        1.12      3.14 o 
   3  -5   7       92.26       90.71      4.29 o 
   4  -5   7       64.36       64.56      3.97 o 
   5  -5   7       87.18       89.89      6.20 o 
  -7  -4   7        8.41        7.90      3.02 o 
  -6  -4   7      109.99      116.39      5.16 o 
  -5  -4   7      329.29      373.91     17.67 o 
  -4  -4   7        2.60        1.14      2.34 o 
  -3  -4   7      321.26      313.27      5.04 o 
  -2  -4   7       82.92       73.98      3.14 o 
  -1  -4   7        0.16       19.08      4.55 o 
   0  -4   7     1963.44     1833.24     27.48 o 
   1  -4   7      632.09      616.91      7.67 o 
   2  -4   7        0.03        1.39      2.53 o 
   3  -4   7      198.33      200.08      6.03 o 
   4  -4   7       32.48       32.85      3.07 o 
   5  -4   7        1.41        1.46      3.58 o 
   6  -4   7       95.18       94.43      6.20 o 
  -7  -3   7       69.84       71.59      3.58 o 
  -6  -3   7      874.14     1022.27     10.39 o 
  -5  -3   7        7.26        2.85      3.94 o 
  -4  -3   7      497.27      512.70      6.35 o 
  -3  -3   7      265.59      248.09     10.54 o 
  -2  -3   7        0.78        0.79      2.18 o 
  -1  -3   7      218.88      218.64      5.06 o 
   0  -3   7      109.68       93.02      2.21 o 
   1  -3   7       68.40       55.91      2.46 o 
   2  -3   7      404.69      395.92      4.25 o 
   3  -3   7       46.86       42.45      2.22 o 
   4  -3   7        8.17        3.81      2.73 o 
   5  -3   7      106.94       99.96      4.60 o 
   6  -3   7       39.80       42.05      3.87 o 
   7  -3   7        2.18        1.38      2.73 o 
  -7  -2   7        0.03       -1.24      4.55 o 
  -6  -2   7      130.85      144.23      6.30 o 
  -5  -2   7      344.01      356.29      7.32 o 
  -4  -2   7      133.43      141.05      4.07 o 
  -3  -2   7       11.38        8.36      1.79 o 
  -2  -2   7       29.19       27.85      1.91 o 
  -1  -2   7        0.06        0.93      1.76 o 
   0  -2   7      583.64      615.48      5.89 o 
   1  -2   7      407.57      383.50      4.43 o 
   2  -2   7       12.85       14.42      1.54 o 
   3  -2   7      215.44      231.82      3.37 o 
   4  -2   7      157.17      149.91      4.70 o 
   5  -2   7       31.25       27.76      3.46 o 
   6  -2   7       50.39       48.75      3.36 o 
   7  -2   7        2.60        0.49      3.03 o 
  -7  -1   7        0.34       -1.24      4.55 o 
  -6  -1   7      125.13      127.83      5.00 o 
  -5  -1   7       59.78       55.79      4.47 o 
  -4  -1   7      188.61      197.54      6.61 o 
  -3  -1   7      579.67      554.69     17.98 o 
  -2  -1   7       12.07       11.97      1.66 o 
  -1  -1   7     1049.31      964.81      5.91 o 
   0  -1   7      488.88      478.69     28.31 o 
   1  -1   7       90.95       89.96      9.09 o 
   2  -1   7      532.32      535.75     17.56 o 
   3  -1   7       23.62       21.39      1.76 o 
   4  -1   7        0.03        0.12      2.41 o 
   5  -1   7     1304.44     1381.90      9.71 o 
   6  -1   7      832.06      889.17      9.71 o 
   7  -1   7        0.21        1.46      2.58 o 
   8  -1   7        4.87        3.10      4.34 o 
  -7   0   7      137.77      148.45      4.31 o 
  -6   0   7        0.11        0.83      4.34 o 
  -5   0   7       80.52       84.44      3.48 o 
  -4   0   7      422.17      410.25      5.76 o 
  -3   0   7       12.37       10.96      2.11 o 
  -2   0   7       94.14       82.55      2.11 o 
  -1   0   7     2180.08     2075.03     11.57 o 
   0   0   7        1.04        1.16      2.93 o 
   1   0   7      289.73      246.16      5.24 o 
   2   0   7      327.71      327.44     17.98 o 
   3   0   7       24.94       22.75      2.19 o 
   4   0   7       59.16       57.91      2.06 o 
   5   0   7        2.54        0.39      2.11 o 
   6   0   7       36.23       33.75      2.87 o 
   7   0   7       58.05       56.41      3.82 o 
   8   0   7        1.36        1.73      2.82 o 
   9   0   7       15.63        7.65      4.34 o 
  -6   1   7      626.68      786.80     31.41 o 
  -5   1   7      414.85      475.54     21.08 o 
  -4   1   7        1.35        1.09      2.38 o 
  -3   1   7      152.71      139.69      3.61 o 
  -2   1   7       56.77       49.81      2.02 o 
  -1   1   7      110.68       99.48      2.63 o 
   0   1   7     3532.89     3655.54     29.34 o 
   1   1   7      461.22      478.56     11.36 o 
   2   1   7      199.59      199.51      8.47 o 
   3   1   7      154.12      148.93     13.33 o 
   4   1   7      423.80      452.59     17.56 o 
   5   1   7        2.73       -0.41      3.10 o 
   6   1   7      197.44      210.00      4.71 o 
   7   1   7        7.98        8.21      3.32 o 
   8   1   7        7.74        4.55      4.13 o 
   9   1   7        8.84        6.20      4.55 o 
  -6   2   7      177.18      192.17      5.40 o 
  -5   2   7      100.11      120.82      4.88 o 
  -4   2   7      214.05      237.26      5.44 o 
  -3   2   7       22.55       23.19      2.28 o 
  -2   2   7       51.91       47.69      2.33 o 
  -1   2   7        5.32        2.81      1.34 o 
   0   2   7      225.76      224.45      4.80 o 
   1   2   7       11.88       12.64      2.45 o 
   2   2   7      291.94      289.87     12.60 o 
   3   2   7      113.24      135.33     13.33 o 
   4   2   7     2224.50     2503.63     32.96 o 
   5   2   7      176.16      191.16      7.54 o 
   6   2   7       78.31       87.91      6.41 o 
   7   2   7        3.08        1.54      2.78 o 
   8   2   7       10.51       16.32      4.34 o 
   9   2   7        4.20        3.31      4.13 o 
  -6   3   7       26.43       36.57      4.13 o 
  -5   3   7      139.70      147.29     15.50 o 
  -3   3   7        8.52        7.94      2.46 o 
  -2   3   7     1587.32     1669.80     10.37 o 
  -1   3   7        2.45        3.23      1.95 o 
   0   3   7      304.11      303.82      3.49 o 
   1   3   7       63.15       65.70      2.35 o 
   2   3   7      430.86      413.86      7.88 o 
   3   3   7      226.74      212.92     14.15 o 
   4   3   7      440.78      460.29      5.04 o 
   5   3   7       39.74       47.12      3.07 o 
   6   3   7      456.82      526.27      7.31 o 
   7   3   7       62.14       66.40      4.00 o 
   8   3   7        4.94        4.34      3.17 o 
   9   3   7        0.05        3.31      3.93 o 
  -5   4   7        0.61        0.00      3.51 o 
  -4   4   7       13.13        9.91      2.78 o 
  -3   4   7       47.05       46.70      5.37 o 
  -2   4   7       24.41       30.46      3.64 o 
  -1   4   7     3084.17     3433.62     11.82 o 
   0   4   7     1276.30     1428.93      9.71 o 
   1   4   7       11.16        7.13      2.19 o 
   2   4   7       37.37       34.52      1.65 o 
   3   4   7        4.48        8.08      1.68 o 
   4   4   7        0.04       -0.09      1.59 o 
   5   4   7      310.10      320.44      3.50 o 
   6   4   7      155.59      163.80      3.97 o 
   7   4   7       24.46       34.15      3.85 o 
   8   4   7       27.13       33.63      3.94 o 
   9   4   7        8.36        9.93      2.73 o 
  10   4   7        7.09        8.27      3.93 o 
  -4   5   7      123.16      114.66      3.77 o 
  -3   5   7        2.29        1.84      2.52 o 
  -2   5   7       50.88       51.19      2.71 o 
  -1   5   7      288.84      314.23      6.80 o 
   0   5   7      485.69      514.54      4.86 o 
   1   5   7      282.29      295.92      4.08 o 
   2   5   7        0.29        3.63      2.23 o 
   3   5   7      258.84      252.15      6.30 o 
   4   5   7      247.68      264.01      3.70 o 
   5   5   7        3.40        2.43      2.34 o 
   6   5   7        3.01        2.11      3.35 o 
   7   5   7       10.98        6.97      2.89 o 
   8   5   7        0.02       -0.37      2.55 o 
   9   5   7       78.67       82.65      4.55 o 
  10   5   7      123.26      121.77      4.16 o 
  -3   6   7       49.64       51.79      3.12 o 
  -2   6   7       12.01        9.97      2.41 o 
  -1   6   7        0.76        3.09      2.54 o 
   0   6   7       60.30       52.48      5.17 o 
   1   6   7       51.74       58.48      4.75 o 
   2   6   7        0.07        1.65      3.10 o 
   3   6   7      204.08      225.23      7.23 o 
   4   6   7       41.64       38.84      4.24 o 
   5   6   7      107.99      114.82      6.20 o 
   6   6   7       32.36       32.10      3.52 o 
   7   6   7       28.48       30.33      3.01 o 
   8   6   7        2.79        4.06      2.50 o 
   9   6   7        6.01        7.08      2.46 o 
  10   6   7        0.55        0.00      3.31 o 
  -2   7   7      258.51      258.69      9.20 o 
  -1   7   7       68.38       73.45      4.02 o 
   0   7   7       45.90       47.14      3.71 o 
   1   7   7      104.01      114.47      5.99 o 
   2   7   7       38.69       48.35      4.55 o 
   3   7   7       55.24       57.44      4.75 o 
   4   7   7     1342.23     1478.40     57.75 o 
   5   7   7      400.81      418.29     11.26 o 
   6   7   7        9.40        8.68      3.93 o 
   7   7   7        0.07       -0.62      3.93 o 
   8   7   7       13.83       12.39      2.08 o 
   9   7   7        6.08        5.46      2.85 o 
  -1   8   7       41.27       32.49      3.50 o 
   0   8   7      406.00      467.12     12.09 o 
   1   8   7       10.23        9.78      3.14 o 
   2   8   7        4.20        3.10      4.34 o 
   3   8   7        7.86        4.34      3.72 o 
   4   8   7        3.79        0.21      5.37 o 
   5   8   7       10.15       10.74      5.79 o 
   6   8   7       45.69       37.02      3.36 o 
   7   8   7       17.67       14.60      2.41 o 
   8   8   7       17.22       20.02      3.40 o 
   9   8   7       28.26       35.90      2.82 o 
   0   9   7        7.85        6.53      2.89 o 
   1   9   7        6.10        6.58      2.82 o 
   2   9   7        8.14       12.80      3.12 o 
   3   9   7        2.10        2.07      3.93 o 
   4   9   7       82.36       87.92      3.97 o 
   5   9   7       19.35       17.77      4.75 o 
   6   9   7       18.07       16.94      4.55 o 
   7   9   7        4.24        5.75      2.73 o 
   8   9   7       18.79       16.94      2.58 o 
   2  10   7        0.55        1.30      2.41 o 
   3  10   7      106.86       88.93      3.00 o 
   4  10   7       63.08       54.30      2.35 o 
   5  10   7        1.82        2.42      2.62 o 
   6  10   7       28.16       25.62      4.13 o 
   7  10   7       19.50       15.68      4.34 o 
  -4  -8   8        5.47        7.03      2.89 o 
  -2  -8   8       12.84        4.75      3.51 o 
  -1  -8   8        0.09       -0.41      3.10 o 
   0  -8   8       64.17       65.69      8.16 o 
  -5  -7   8        4.49        6.78      2.51 o 
  -4  -7   8      152.10      149.05      4.96 o 
  -3  -7   8       32.98       33.27      4.55 o 
  -2  -7   8        2.59        3.72      4.13 o 
  -1  -7   8       87.96       87.80      3.72 o 
   0  -7   8      102.46       97.04      7.23 o 
   1  -7   8        0.57        1.86      4.96 o 
   2  -7   8      241.32      284.95      7.44 o 
  -6  -6   8        0.08        1.45      3.31 o 
  -5  -6   8      325.77      337.93      6.01 o 
  -4  -6   8      397.05      436.00      9.09 o 
  -3  -6   8        6.22        7.44      4.75 o 
  -2  -6   8        0.96        0.83      4.34 o 
  -1  -6   8       92.07       86.13      3.85 o 
   0  -6   8        3.52        1.55      2.91 o 
   1  -6   8       42.24       40.91      9.71 o 
   2  -6   8       11.27       14.27      3.43 o 
   3  -6   8       29.39       32.15      3.43 o 
   4  -6   8       58.46       53.31      4.96 o 
  -6  -5   8       29.84       28.49      3.13 o 
  -5  -5   8       22.94       23.32      4.02 o 
  -4  -5   8       67.20       66.95      5.37 o 
  -3  -5   8      187.17      197.95      6.82 o 
  -2  -5   8        0.26        0.62      4.34 o 
  -1  -5   8      130.98      130.31      6.10 o 
   0  -5   8      152.22      150.00      9.51 o 
   1  -5   8        7.85        6.82      2.16 o 
   2  -5   8       66.20       66.97      4.09 o 
   3  -5   8       69.97       64.49      4.08 o 
   4  -5   8        1.15        0.99      3.20 o 
   5  -5   8       46.65       49.59      5.17 o 
  -7  -4   8       17.27       27.28      4.55 o 
  -6  -4   8        3.91        3.24      3.17 o 
  -5  -4   8       33.77       33.08      4.34 o 
  -4  -4   8      407.74      431.24      8.47 o 
  -3  -4   8       54.37       55.79      4.75 o 
  -2  -4   8        2.54        4.75      3.72 o 
  -1  -4   8      158.03      161.08      3.85 o 
   0  -4   8       41.78       39.95      3.04 o 
   1  -4   8      553.23      537.81      7.68 o 
   2  -4   8      287.66      306.85      6.82 o 
   3  -4   8        0.35       -0.62      4.34 o 
   4  -4   8      123.68      130.93      4.71 o 
   5  -4   8        1.01        0.00      4.96 o 
   6  -4   8        4.69        2.27      4.13 o 
  -7  -3   8        2.05        3.31      3.31 o 
  -6  -3   8      252.76      264.68      4.90 o 
  -5  -3   8      315.42      361.27      7.33 o 
  -4  -3   8       37.34       37.33      3.92 o 
  -3  -3   8        3.07        5.08      2.62 o 
  -2  -3   8      693.62      744.08      9.92 o 
  -1  -3   8       12.34        9.94      2.68 o 
   0  -3   8      945.79     1003.41     14.46 o 
   1  -3   8      880.56      851.65      8.49 o 
   2  -3   8      100.56       99.68      3.32 o 
   3  -3   8      159.99      171.94      3.22 o 
   4  -3   8       35.24       37.24      4.74 o 
   5  -3   8        2.44        2.05      2.70 o 
   6  -3   8       57.35       63.49      4.02 o 
   7  -3   8       24.51       20.20      3.06 o 
  -6  -2   8       93.26       99.38      4.59 o 
  -5  -2   8       72.41       78.30      5.16 o 
  -4  -2   8     1161.42     1281.43     19.32 o 
  -3  -2   8      364.16      368.09      5.61 o 
  -2  -2   8       40.31       38.83      2.22 o 
  -1  -2   8      655.86      684.18      5.27 o 
   0  -2   8      246.63      236.73      2.94 o 
   1  -2   8        8.54        5.87      1.80 o 
   2  -2   8      242.57      207.04      2.96 o 
   3  -2   8        1.87        4.10      2.21 o 
   4  -2   8      115.50      122.40      3.48 o 
   5  -2   8      176.86      171.91      4.12 o 
   6  -2   8       33.57       33.18      6.51 o 
   7  -2   8        4.34       -0.06      2.88 o 
  -7  -1   8        6.64       10.33      4.13 o 
  -6  -1   8        0.44        1.77      2.98 o 
  -5  -1   8      166.12      195.67      6.09 o 
  -4  -1   8       13.97       11.25      3.23 o 
  -3  -1   8       56.47       55.37      3.35 o 
  -2  -1   8        5.96        4.19      1.52 o 
  -1  -1   8       99.98       95.46      2.37 o 
   0  -1   8      913.18      893.23      4.69 o 
   1  -1   8      962.91     1016.05      4.75 o 
   2  -1   8       55.28       56.01      1.74 o 
   3  -1   8       13.06       12.14      1.46 o 
   4  -1   8       22.41       23.94      2.41 o 
   5  -1   8       19.79       23.09      2.98 o 
   6  -1   8      317.34      355.33     25.21 o 
   7  -1   8       56.33       53.55      7.54 o 
  -6   0   8       85.16       90.92      6.82 o 
  -5   0   8        0.36        4.75      6.61 o 
  -4   0   8       83.12       89.06      5.58 o 
  -3   0   8       14.77       10.65      2.89 o 
  -2   0   8       21.95       21.63      1.63 o 
  -1   0   8      506.03      501.94      4.21 o 
   0   0   8     2486.67     2463.18     13.81 o 
   1   0   8       20.42       23.05      1.53 o 
   2   0   8      106.77      121.68      1.97 o 
   3   0   8      244.91      253.39      2.52 o 
   5   0   8      242.84      275.50      8.78 o 
   6   0   8      397.44      427.35      5.62 o 
   7   0   8       48.66       48.92      3.67 o 
   8   0   8       13.93       10.95      4.96 o 
  -6   1   8       26.76       33.65      4.37 o 
  -5   1   8      231.95      260.26      9.51 o 
  -4   1   8       59.61       63.74      3.19 o 
  -3   1   8       37.27       35.62      2.58 o 
  -2   1   8      107.15      101.38      4.35 o 
  -1   1   8       38.90       32.26      2.33 o 
   0   1   8      427.61      415.02      4.00 o 
   1   1   8     4737.93     4865.27     23.25 o 
   2   1   8        2.89        2.12      1.37 o 
   3   1   8       22.67       21.30      1.38 o 
   4   1   8        2.76        7.27      2.10 o 
   5   1   8        7.70        8.16      2.48 o 
   6   1   8        4.93        6.41      3.93 o 
   7   1   8       80.27       84.51      5.37 o 
   8   1   8        0.39        0.00      4.96 o 
   9   1   8       14.52       15.08      4.34 o 
  -5   2   8      326.05      385.52     13.64 o 
  -4   2   8      106.64      111.11      4.85 o 
  -3   2   8        2.92        2.64      2.22 o 
  -2   2   8        9.13        8.24      2.16 o 
  -1   2   8       14.81       13.07      1.47 o 
   0   2   8      294.45      300.69      4.23 o 
   1   2   8        1.54        0.52      2.19 o 
   2   2   8      300.80      312.27      8.16 o 
   3   2   8        4.68        5.08      1.48 o 
   4   2   8       92.69       90.63      2.81 o 
   5   2   8      269.96      310.36      7.44 o 
   6   2   8      209.38      237.84      4.82 o 
   7   2   8       18.58       21.08      4.55 o 
   8   2   8        0.16       -0.21      4.13 o 
   9   2   8        8.57        7.46      2.97 o 
  -5   3   8       86.30       89.74     10.95 o 
  -4   3   8       70.84       62.82      5.58 o 
  -3   3   8        0.73        1.24      4.55 o 
  -2   3   8       69.47       60.64      3.87 o 
  -1   3   8      773.77      784.29      9.28 o 
   0   3   8      114.33      122.86      3.04 o 
   1   3   8        4.26        2.43      1.75 o 
   2   3   8       49.87       40.14      1.99 o 
   3   3   8        2.16        3.77      1.59 o 
   4   3   8       23.99       21.19      1.84 o 
   5   3   8      438.02      470.80     10.14 o 
   6   3   8       33.72       33.13      4.67 o 
   7   3   8        3.86        0.74      3.27 o 
   8   3   8        2.45        2.70      2.93 o 
   9   3   8        1.99        3.31      3.72 o 
  -4   4   8        0.99        1.86      3.31 o 
  -3   4   8       24.13       28.72      4.96 o 
  -2   4   8       13.79       11.65      3.27 o 
  -1   4   8       36.20       42.84      4.82 o 
   0   4   8     1528.81     1698.35     10.88 o 
   1   4   8        3.42        3.08      2.70 o 
   2   4   8       20.05       18.35      1.72 o 
   3   4   8      192.82      185.28      6.45 o 
   4   4   8       42.29       49.58      1.71 o 
   5   4   8      138.38      145.65      4.35 o 
   6   4   8     1929.88     2351.51     14.45 o 
   7   4   8       61.09       81.49      4.52 o 
   8   4   8       12.70       11.22      3.35 o 
   9   4   8       11.38       14.23      3.06 o 
  10   4   8        2.93        5.79      3.51 o 
  -4   5   8       27.54       24.74      3.00 o 
  -3   5   8       18.90       20.17      2.88 o 
  -2   5   8        1.95        0.09      2.73 o 
  -1   5   8       87.36       93.52      3.48 o 
   0   5   8      689.34      764.39     10.02 o 
   1   5   8      116.47      117.49      3.52 o 
   2   5   8      143.11      148.84      4.75 o 
   3   5   8       13.78       15.40      2.18 o 
   4   5   8       15.90       17.41      2.17 o 
   5   5   8        1.96        1.65      2.42 o 
   6   5   8       24.18       20.52      4.26 o 
   7   5   8       21.15       23.24      3.33 o 
   8   5   8        0.18       -0.62      4.34 o 
   9   5   8        3.83        2.17      3.07 o 
  10   5   8       35.06       34.30      4.34 o 
  -3   6   8       13.32       14.67      3.10 o 
  -2   6   8       10.74       13.43      3.51 o 
  -1   6   8        0.96        1.86      3.93 o 
   0   6   8      169.04      173.57      7.03 o 
   1   6   8      414.08      478.15      9.09 o 
   2   6   8       78.72       85.26      3.91 o 
   3   6   8      100.04      103.93      4.38 o 
   4   6   8      439.04      498.61      6.72 o 
   5   6   8       39.93       40.78      3.94 o 
   6   6   8       31.04       30.45      3.77 o 
   7   6   8        2.08        4.12      2.74 o 
   8   6   8        2.19        1.03      4.13 o 
   9   6   8       14.63       13.57      2.85 o 
  -2   7   8        0.31        0.41      3.51 o 
  -1   7   8       69.85       77.71      6.92 o 
   0   7   8      160.99      183.39      8.68 o 
   1   7   8       52.98       58.89      5.17 o 
   2   7   8       10.48       13.02      4.13 o 
   3   7   8        3.48        2.68      2.73 o 
   4   7   8       19.23       16.07      3.82 o 
   5   7   8      511.85      568.95      7.56 o 
   6   7   8       11.37       14.88      3.63 o 
   7   7   8        0.01        1.67      3.13 o 
   8   7   8       35.73       34.28      3.06 o 
   9   7   8        0.54       -0.41      3.31 o 
  -1   8   8      190.92      192.79      5.99 o 
   0   8   8       41.29       33.90      5.48 o 
   1   8   8        2.90        0.81      2.91 o 
   2   8   8      226.89      268.62      7.65 o 
   3   8   8        6.49        7.38      2.25 o 
   4   8   8       22.30       23.35      5.17 o 
   5   8   8      107.95      106.42      7.03 o 
   6   8   8       67.95       57.03      4.75 o 
   7   8   8       64.99       65.45      2.92 o 
   8   8   8        0.32        5.99      4.34 o 
   9   8   8        2.11        0.62      2.89 o 
   1   9   8       21.08       18.55      2.68 o 
   2   9   8        8.98        7.13      2.26 o 
   3   9   8       13.15        9.98      2.82 o 
   4   9   8       23.15       20.25      4.96 o 
   5   9   8        4.04        0.41      4.34 o 
   7   9   8        4.13        0.93      2.78 o 
   8   9   8       17.42        7.85      3.72 o 
   3  10   8        0.02        0.21      3.51 o 
   4  10   8       40.50       38.23      2.52 o 
   5  10   8       56.34       51.30      7.03 o 
   6  10   8        1.53        2.86      2.53 o 
   7  10   8       18.20       16.36      5.27 o 
  -4  -7   9        0.61        2.63      2.03 o 
  -3  -7   9       44.49       40.71      4.34 o 
  -2  -7   9        0.77        1.45      3.51 o 
  -1  -7   9        2.13        3.94      2.11 o 
   0  -7   9        4.50        3.29      2.38 o 
   1  -7   9       30.23       30.99      4.55 o 
  -5  -6   9       17.35        8.51      3.17 o 
  -4  -6   9      522.05      549.77     18.18 o 
  -3  -6   9       57.35       67.36      5.79 o 
  -2  -6   9        3.71        1.03      4.55 o 
  -1  -6   9      127.76      126.96      4.08 o 
   0  -6   9       21.15       20.80      2.49 o 
   1  -6   9        5.07        3.31      4.55 o 
   2  -6   9      306.82      339.13     13.22 o 
   3  -6   9       29.15       30.22      3.21 o 
  -6  -5   9       13.35       14.88      4.55 o 
  -5  -5   9        4.79        3.05      3.13 o 
  -4  -5   9      122.12      129.44      4.71 o 
  -3  -5   9       72.84       82.65      6.20 o 
  -2  -5   9      500.56      573.20     10.33 o 
  -1  -5   9       25.04       20.66      4.55 o 
   0  -5   9        0.83       -0.21      3.72 o 
   1  -5   9        0.14        2.10      3.14 o 
   2  -5   9        7.34        7.68      2.67 o 
   3  -5   9       19.09       18.21      3.56 o 
   4  -5   9       47.66       40.26      3.47 o 
  -6  -4   9        8.66        8.80      2.82 o 
  -5  -4   9        1.22        1.11      3.17 o 
  -4  -4   9       68.59       71.23      4.06 o 
  -3  -4   9        2.80        2.25      2.76 o 
  -2  -4   9        6.62        7.85      4.55 o 
  -1  -4   9       62.07       63.23      5.37 o 
   0  -4   9      202.77      205.32      4.66 o 
   1  -4   9        8.06        8.18      2.48 o 
   2  -4   9      333.79      365.66      6.79 o 
   3  -4   9       66.27       67.54      3.29 o 
   4  -4   9        8.57        7.26      3.52 o 
   5  -4   9        1.26       -1.03      4.55 o 
  -6  -3   9        3.01        0.21      3.51 o 
  -5  -3   9      205.60      233.42      8.89 o 
  -4  -3   9       58.23       56.88      3.22 o 
  -3  -3   9       52.31       57.54      4.03 o 
  -2  -3   9      362.50      404.41      5.82 o 
  -1  -3   9        1.91        1.68      2.97 o 
   0  -3   9        8.18        5.76      2.47 o 
   1  -3   9      760.79      814.36      7.85 o 
   2  -3   9      428.07      456.39      5.55 o 
   3  -3   9       27.56       30.96      3.11 o 
   4  -3   9       11.05        9.50      2.88 o 
   5  -3   9       82.90       87.11      3.55 o 
   6  -3   9        0.00        2.27      4.34 o 
  -6  -2   9       16.89       14.66      2.82 o 
  -5  -2   9      204.24      246.37      7.05 o 
  -4  -2   9      155.45      164.20      6.51 o 
  -3  -2   9      530.08      597.76      7.37 o 
  -2  -2   9       43.16       37.36      2.54 o 
  -1  -2   9        1.97        2.83      2.06 o 
   0  -2   9       11.85       15.83      1.77 o 
   1  -2   9      128.53      139.55      2.52 o 
   2  -2   9      151.96      149.50      2.73 o 
   3  -2   9      348.99      382.16      4.91 o 
   4  -2   9       94.91       98.80      4.24 o 
   5  -2   9       54.41       51.50      3.27 o 
   6  -2   9       74.09       72.06      4.15 o 
   7  -2   9        0.04        1.03      4.13 o 
  -6  -1   9       10.27       18.39      4.34 o 
  -5  -1   9       46.60       49.44      4.27 o 
  -4  -1   9      930.06     1025.56     42.88 o 
  -3  -1   9      246.99      244.99      5.68 o 
  -2  -1   9      145.57      139.80      4.35 o 
  -1  -1   9      184.07      176.42      3.71 o 
   0  -1   9       19.03       16.75      1.86 o 
   1  -1   9        9.13        7.24      1.57 o 
   2  -1   9       68.55       72.88      2.12 o 
   3  -1   9       12.22       12.02      1.73 o 
   4  -1   9       17.56       20.71      3.29 o 
   5  -1   9       36.06       40.83      2.98 o 
   6  -1   9        6.53        9.31      3.64 o 
   7  -1   9       90.72       87.68      4.26 o 
   8  -1   9        9.68        9.92      4.13 o 
  -6   0   9        2.75        2.48      4.34 o 
  -5   0   9        5.02        5.46      3.43 o 
  -4   0   9       14.70       20.25      4.96 o 
  -3   0   9       73.66       68.20      3.65 o 
  -2   0   9       76.43       71.48      2.29 o 
  -1   0   9       64.91       59.73      2.51 o 
   0   0   9     1427.96     1454.30      7.62 o 
   1   0   9      501.42      506.84      3.97 o 
   2   0   9       66.59       61.35      1.83 o 
   3   0   9       16.91       18.65      1.73 o 
   4   0   9      167.79      184.71      5.37 o 
   5   0   9        5.28        7.90      3.14 o 
   6   0   9      145.14      157.32     11.98 o 
   7   0   9      169.94      184.32      7.85 o 
   8   0   9       12.27       18.39      4.75 o 
  -5   1   9        9.25       14.88      6.20 o 
  -4   1   9      333.96      383.30     12.09 o 
  -3   1   9       23.13       20.27      3.07 o 
  -2   1   9        0.61        2.60      2.47 o 
  -1   1   9       11.21       10.15      1.63 o 
   0   1   9      320.53      300.54      3.97 o 
   1   1   9       70.35       71.50      2.37 o 
   2   1   9      992.13     1074.49      4.84 o 
   3   1   9       38.25       33.36      1.76 o 
   4   1   9       18.48       17.18      2.22 o 
   5   1   9        0.19        2.69      3.72 o 
   6   1   9        0.47        1.03      3.72 o 
   7   1   9       31.84       34.95      3.47 o 
   8   1   9       88.04       86.54      6.41 o 
  -5   2   9      649.13      751.68     26.35 o 
  -4   2   9       44.56       44.76      5.58 o 
  -3   2   9        8.20        5.94      2.50 o 
  -2   2   9      233.99      236.44      5.20 o 
  -1   2   9        8.57        5.82      1.50 o 
   0   2   9       70.21       64.45      2.53 o 
   1   2   9      501.76      501.80      6.50 o 
   2   2   9      179.90      183.41      4.29 o 
   3   2   9       66.77       63.28      2.30 o 
   4   2   9       35.73       37.92      1.88 o 
   5   2   9       20.23       24.18      5.17 o 
   6   2   9       53.85       42.16      3.37 o 
   7   2   9       11.98       14.46      4.34 o 
   8   2   9        0.02        0.00      3.93 o 
   9   2   9        3.24        0.83      3.51 o 
  -4   3   9      278.21      327.10      8.27 o 
  -3   3   9      350.33      378.33     11.78 o 
  -2   3   9        0.31        1.96      3.07 o 
  -1   3   9      110.93      108.98      4.74 o 
   0   3   9      107.99       99.36      5.27 o 
   1   3   9        0.38        0.08      2.41 o 
   2   3   9       76.90       75.92      3.48 o 
   3   3   9       14.34       15.01      1.92 o 
   4   3   9        0.05        2.10      2.09 o 
   5   3   9      389.80      487.01      5.13 o 
   6   3   9     1249.91     1542.84     10.57 o 
   7   3   9        2.39        3.76      2.73 o 
   8   3   9        1.89        4.61      2.73 o 
   9   3   9        2.99        3.72      3.51 o 
  -3   4   9        7.80        6.49      3.93 o 
  -2   4   9       16.09       14.68      3.29 o 
  -1   4   9      266.55      279.80      6.14 o 
   0   4   9        7.76        9.38      4.29 o 
   1   4   9      532.56      564.29     10.13 o 
   2   4   9       36.54       37.57      2.11 o 
   3   4   9       13.49       14.67      1.73 o 
   4   4   9       20.02       20.59      1.93 o 
   5   4   9       39.39       34.82      2.66 o 
   6   4   9       19.23       16.63      3.33 o 
   7   4   9      169.31      217.92      5.82 o 
   8   4   9        4.98        4.89      3.03 o 
   9   4   9        2.07        2.47      2.53 o 
  -3   5   9       55.69       51.86      4.34 o 
  -2   5   9        7.17       11.78      3.51 o 
  -1   5   9        6.32        6.20      3.93 o 
   0   5   9     1091.80     1159.06     22.01 o 
   1   5   9      252.08      259.29      5.37 o 
   2   5   9       27.20       22.22      3.64 o 
   3   5   9       23.62       22.65      2.13 o 
   4   5   9        4.58        4.60      2.26 o 
   5   5   9       20.67       25.35      2.48 o 
   6   5   9      139.68      166.98      5.68 o 
   7   5   9       24.62       25.00      3.37 o 
   8   5   9       51.07       60.87      4.02 o 
   9   5   9        0.01        0.41      3.72 o 
  -2   6   9        6.83        7.03      3.10 o 
  -1   6   9        4.15        2.48      3.72 o 
   0   6   9        0.27        0.00      3.93 o 
   1   6   9      206.36      237.63      7.65 o 
   2   6   9      245.32      289.58      5.65 o 
   3   6   9        0.55       -0.62      4.34 o 
   4   6   9       73.95       81.33      3.58 o 
   5   6   9      159.02      179.35      4.92 o 
   6   6   9        3.31        2.27      5.99 o 
   7   6   9        0.00        0.80      3.38 o 
   8   6   9        3.03        6.73      2.85 o 
   9   6   9        0.86       -0.21      3.31 o 
  -1   7   9        0.29        0.41      3.31 o 
   0   7   9       78.21       75.72      5.48 o 
   1   7   9        8.51       12.60      4.13 o 
   2   7   9       25.49       30.79      4.55 o 
   3   7   9        0.26       -0.41      4.13 o 
   4   7   9       21.27       20.94      3.62 o 
   5   7   9        1.14        1.25      3.71 o 
   6   7   9      250.16      309.55     17.77 o 
   7   7   9       34.32       35.95      2.87 o 
   8   7   9        0.02        2.82      2.48 o 
   9   7   9        2.23        0.87      2.03 o 
   0   8   9       93.93       85.65      9.40 o 
   1   8   9        8.59        5.62      2.79 o 
   2   8   9       10.77        8.30      2.26 o 
   3   8   9        3.37        4.12      2.82 o 
   4   8   9        0.01       -0.21      4.34 o 
   5   8   9       68.58       62.24      3.82 o 
   6   8   9       61.62       55.62      5.74 o 
   7   8   9       10.91        8.20      1.93 o 
   2   9   9        0.07        0.60      1.88 o 
   3   9   9       14.01       10.23      2.38 o 
   4   9   9        0.48        0.62      3.93 o 
   5   9   9        0.00        1.65      3.93 o 
   6   9   9       34.25       31.61      5.17 o 
   7   9   9       16.37       10.71      2.67 o 
   5  10   9       24.53       16.85      2.69 o 
  -2  -7  10        7.77        5.28      2.90 o 
  -1  -7  10       18.30       11.36      2.18 o 
  -4  -6  10        4.16        3.63      2.39 o 
  -3  -6  10      240.14      272.14      5.11 o 
  -2  -6  10       94.27       96.06      3.87 o 
  -1  -6  10        0.02        1.03      3.93 o 
   0  -6  10      137.53      128.03      2.75 o 
   1  -6  10       14.37       13.40      2.17 o 
   2  -6  10        6.83        4.55      4.13 o 
  -5  -5  10        0.39        1.64      2.33 o 
  -4  -5  10       39.53       34.03      3.27 o 
  -3  -5  10      101.74      114.09      4.55 o 
  -2  -5  10       51.36       56.39      4.02 o 
  -1  -5  10       61.01       57.24      5.17 o 
   0  -5  10        2.60        2.00      2.68 o 
   1  -5  10        6.76        8.83      2.11 o 
   2  -5  10      135.61      144.01      4.78 o 
   3  -5  10       16.63       16.67      3.35 o 
   4  -5  10       12.21       10.13      4.13 o 
  -5  -4  10       52.87       42.63      3.38 o 
  -4  -4  10        0.50        1.13      2.58 o 
  -3  -4  10      146.15      150.51      6.69 o 
  -2  -4  10       84.59       82.22      4.02 o 
  -1  -4  10        9.64        8.14      3.20 o 
   0  -4  10       73.79       72.44      2.71 o 
   1  -4  10       30.42       25.44      2.18 o 
   2  -4  10       38.13       35.22      2.72 o 
   3  -4  10        0.50        0.00      4.55 o 
   5  -4  10       10.06        6.61      4.13 o 
  -5  -3  10        1.33        1.85      2.82 o 
  -4  -3  10       33.89       29.19      2.85 o 
  -3  -3  10      144.45      145.66      3.73 o 
  -2  -3  10        0.01       -0.41      4.13 o 
  -1  -3  10      197.73      197.18      5.05 o 
   0  -3  10       17.32       15.13      2.25 o 
   1  -3  10       25.24       23.14      2.28 o 
   2  -3  10      676.58      774.18      7.02 o 
   3  -3  10      112.29      134.20      4.23 o 
   4  -3  10        5.84        7.34      3.47 o 
   5  -3  10       34.80       36.35      3.52 o 
   6  -3  10        5.18        1.65      3.93 o 
  -5  -2  10       61.75       64.26      5.17 o 
  -4  -2  10      398.17      432.73     11.98 o 
  -3  -2  10       12.51       10.34      3.79 o 
  -2  -2  10      391.96      408.95      6.12 o 
  -1  -2  10       83.92       83.75      4.12 o 
   0  -2  10        0.64        1.61      2.42 o 
   1  -2  10      107.12      108.47      2.44 o 
   2  -2  10       33.34       36.47      2.86 o 
   3  -2  10       37.89       39.42      2.87 o 
   4  -2  10       77.69       91.39      4.65 o 
   5  -2  10        0.36        0.70      3.29 o 
   6  -2  10        0.03       -0.20      3.14 o 
  -5  -1  10        2.99        1.45      3.31 o 
  -4  -1  10      158.04      172.09      5.85 o 
  -3  -1  10      250.20      255.19      5.77 o 
  -2  -1  10        3.21        2.22      2.26 o 
  -1  -1  10        5.41        6.24      2.11 o 
   0  -1  10       80.74       77.14      2.39 o 
   1  -1  10        1.88        2.16      2.29 o 
   2  -1  10      236.12      263.32      3.71 o 
   3  -1  10      189.27      225.94      4.41 o 
   4  -1  10        6.05        7.65      3.65 o 
   5  -1  10       85.84      101.88      4.53 o 
   6  -1  10       21.99       20.46      4.96 o 
   7  -1  10        0.49       -0.83      3.72 o 
  -5   0  10        0.08       -0.62      4.34 o 
  -4   0  10       77.00       72.56      4.31 o 
  -3   0  10       25.65       22.18      3.58 o 
  -2   0  10      279.16      277.81      5.03 o 
  -1   0  10      419.52      418.70      8.99 o 
   0   0  10        1.00        1.55      2.02 o 
   1   0  10      273.52      261.31      3.33 o 
   2   0  10      133.30      146.76      3.19 o 
   3   0  10       36.65       36.17      2.17 o 
   4   0  10      119.63      142.52      7.85 o 
   6   0  10        5.71        5.79      4.13 o 
   7   0  10      182.76      182.04      7.03 o 
  -5   1  10       65.53       72.94      5.99 o 
  -4   1  10        0.14        1.65      5.79 o 
  -3   1  10       24.34       26.65      3.29 o 
  -2   1  10      199.37      178.22     15.81 o 
  -1   1  10        6.73        4.24      1.80 o 
   0   1  10       26.35       28.50      2.50 o 
   1   1  10      345.90      408.17      4.78 o 
   2   1  10      103.51      111.65      2.82 o 
   3   1  10      136.70      155.37      3.56 o 
   4   1  10       14.09       12.91      2.41 o 
   5   1  10        2.79        1.65      4.13 o 
   6   1  10       13.96       13.64      4.55 o 
  -4   2  10      374.99      430.00     10.13 o 
  -3   2  10      152.02      135.82      9.61 o 
  -1   2  10       70.15       65.42      3.78 o 
   0   2  10        0.78        1.45      2.78 o 
   1   2  10       56.10       55.32      2.52 o 
   2   2  10     1295.60     1389.05     25.05 o 
   3   2  10       85.31       86.84      2.88 o 
   4   2  10       20.61       24.37      2.14 o 
   6   2  10       13.34        4.58      2.98 o 
   7   2  10        4.89        7.65      4.13 o 
   8   2  10       29.53       30.99      4.13 o 
  -4   3  10       99.44       88.44      5.79 o 
  -3   3  10      102.21       90.53     10.54 o 
  -2   3  10       76.80       70.46      5.99 o 
  -1   3  10       38.80       32.76      3.62 o 
   0   3  10        9.49        6.07      2.58 o 
   1   3  10        2.28        3.56      2.02 o 
   2   3  10        5.22        7.20      2.18 o 
   3   3  10       46.54       53.08      2.65 o 
   4   3  10       41.90       45.82      2.25 o 
   5   3  10       51.70       53.54      3.61 o 
   6   3  10      342.78      434.44      9.18 o 
   7   3  10       23.34       34.30      3.00 o 
   8   3  10        5.54        3.93      4.13 o 
  -3   4  10      153.32      149.40      5.79 o 
  -2   4  10        0.75        1.03      4.34 o 
  -1   4  10       27.85       29.55      5.58 o 
   0   4  10      420.78      382.18     19.01 o 
   1   4  10        6.60        6.30      3.95 o 
   2   4  10       62.55       56.89      4.40 o 
   3   4  10        2.34        3.24      1.83 o 
   4   4  10       29.39       30.66      2.16 o 
   5   4  10       10.24       12.22      2.09 o 
   6   4  10       51.79       47.12      4.77 o 
   7   4  10        2.29        4.22      3.71 o 
   8   4  10       56.02       71.37      3.82 o 
   9   4  10        3.35        3.51      3.31 o 
  -2   5  10        1.86        0.41      3.31 o 
  -1   5  10       30.87       30.38      4.13 o 
   0   5  10       49.75       49.63      3.25 o 
   1   5  10     1072.02     1213.06     10.99 o 
   2   5  10      180.65      190.13     16.94 o 
   3   5  10        0.02        2.15      2.88 o 
   4   5  10        3.59        3.41      2.22 o 
   5   5  10        0.32        0.08      2.62 o 
   6   5  10        2.42        4.66      3.58 o 
   7   5  10       56.82       66.26      4.15 o 
   8   5  10       15.96       16.31      3.50 o 
   9   5  10        0.66        2.19      2.26 o 
  -1   6  10        1.28        2.48      3.10 o 
   0   6  10       25.32       24.18      3.93 o 
   1   6  10       80.40       76.87      5.79 o 
   2   6  10      183.42      187.00      8.27 o 
   3   6  10       37.28       37.15      4.73 o 
   4   6  10        1.85        1.70      2.61 o 
   5   6  10       24.65       27.04      4.00 o 
   6   6  10       17.24       22.52      4.12 o 
   7   6  10        0.35        1.24      4.34 o 
   8   6  10       13.18       15.44      3.41 o 
   9   6  10        3.77        0.41      3.10 o 
   0   7  10        0.56        2.69      3.10 o 
   1   7  10        0.07        0.41      2.53 o 
   2   7  10       58.01       46.02     15.39 o 
   3   7  10        2.69        1.17      3.12 o 
   4   7  10        4.95        4.93      3.06 o 
   5   7  10       31.05       36.07      4.75 o 
   6   7  10        0.06        1.65      5.79 o 
   7   7  10       14.68       18.95      2.64 o 
   8   7  10        3.13        2.89      2.34 o 
   1   8  10       12.88       11.70      3.10 o 
   2   8  10       13.11        8.56      1.94 o 
   3   8  10       13.63       12.31      2.85 o 
   4   8  10       11.33        9.09      2.63 o 
   5   8  10       19.78       14.93      3.17 o 
   6   8  10      206.87      208.76      5.16 o 
   7   8  10       37.76       31.46      3.47 o 
   8   8  10        2.66        2.27      2.69 o 
   3   9  10        5.05        4.69      2.26 o 
   5   9  10        2.96        6.41      3.51 o 
  -2  -6  11       77.12       79.06      3.93 o 
  -1  -6  11       18.97       19.54      1.99 o 
   0  -6  11        0.29        1.65      3.10 o 
  -3  -5  11      181.60      190.24      4.44 o 
  -2  -5  11       82.23       78.45      3.26 o 
  -1  -5  11       16.86       14.13      2.52 o 
   0  -5  11        0.12        1.55      2.63 o 
   1  -5  11       28.72       26.74      2.11 o 
   2  -5  11        0.14       -0.21      4.13 o 
   3  -5  11       27.92       26.24      4.34 o 
  -4  -4  11       14.30       13.63      2.54 o 
  -3  -4  11       15.55       13.22      2.33 o 
  -2  -4  11       43.58       45.54      3.65 o 
  -1  -4  11      106.24      122.70      3.54 o 
   0  -4  11        0.08        1.14      2.04 o 
   1  -4  11       25.10       25.38      1.96 o 
   2  -4  11       11.33       10.93      2.24 o 
   3  -4  11        1.25        1.43      3.14 o 
   4  -4  11       30.66       27.92      4.13 o 
  -4  -3  11        0.63        2.16      2.32 o 
  -3  -3  11       39.76       34.89      5.17 o 
  -2  -3  11      152.98      169.07      4.96 o 
  -1  -3  11       41.33       43.48      2.82 o 
   0  -3  11       26.41       28.49      2.18 o 
   1  -3  11       47.84       46.04      2.29 o 
   2  -3  11        0.70        1.37      2.56 o 
   3  -3  11      104.69      121.48      5.37 o 
   4  -3  11       72.38       76.59      4.29 o 
   5  -3  11        4.86        4.34      4.13 o 
  -4  -2  11      166.55      162.60      4.76 o 
  -3  -2  11       92.07       84.42      4.24 o 
  -2  -2  11        5.86        5.06      2.74 o 
  -1  -2  11       14.52       12.50      2.51 o 
   0  -2  11      176.50      179.06      3.45 o 
   1  -2  11        3.96        2.92      1.97 o 
   2  -2  11      223.15      268.75      4.11 o 
   3  -2  11       87.08       92.45      3.85 o 
   4  -2  11       66.79       71.34      4.52 o 
   5  -2  11       26.72       25.42      4.96 o 
   6  -2  11       10.85       12.19      3.93 o 
  -4  -1  11       21.85       16.91      3.84 o 
  -3  -1  11       97.25       97.55      4.75 o 
  -2  -1  11      552.92      572.50      6.85 o 
  -1  -1  11      101.39       97.84      8.56 o 
   0  -1  11        8.00        8.58      2.13 o 
   1  -1  11      146.58      156.43      3.49 o 
   2  -1  11       37.27       33.40      2.40 o 
   3  -1  11       19.62       19.41      2.28 o 
   4  -1  11       57.06       68.67      4.45 o 
   5  -1  11        1.80        2.69      4.55 o 
   6  -1  11        8.09        3.93      4.13 o 
  -4   0  11        2.18        2.43      2.67 o 
  -3   0  11      113.45      119.31      4.52 o 
  -2   0  11       15.84       15.38      3.47 o 
  -1   0  11       20.49       19.15      2.34 o 
   0   0  11        1.70        2.48      4.34 o 
   1   0  11        1.36        1.28      2.22 o 
   2   0  11      145.45      150.17      4.18 o 
   3   0  11      174.36      209.15      5.06 o 
   4   0  11       17.32       13.84      5.17 o 
   5   0  11        5.03       10.74      4.55 o 
   6   0  11        3.36        5.37      3.93 o 
  -4   1  11        7.92        3.93      4.75 o 
  -3   1  11        2.79        5.17      3.93 o 
  -2   1  11       86.57       83.17      4.24 o 
  -1   1  11        6.14        3.41      2.48 o 
   0   1  11       38.08       38.63      2.90 o 
   1   1  11      250.91      256.73      5.77 o 
   2   1  11      468.99      505.66      7.43 o 
   3   1  11        0.03        7.75      3.94 o 
   4   1  11       20.37       18.19      2.53 o 
   5   1  11       31.37       31.61      4.55 o 
   6   1  11        0.72        0.00      4.13 o 
  -3   2  11      125.34      110.30     19.73 o 
  -2   2  11       27.69       17.77      4.96 o 
  -1   2  11       41.06       32.96      2.75 o 
   0   2  11       59.73       54.16      3.06 o 
   1   2  11        0.00        0.50      3.29 o 
   2   2  11      210.27      217.21      6.84 o 
   3   2  11      726.50      813.94     22.34 o 
   4   2  11        2.41        1.75      2.50 o 
   5   2  11        5.25       11.12      3.12 o 
   6   2  11        0.18        0.70      2.91 o 
  -3   3  11       61.58       53.72      5.58 o 
  -2   3  11       88.77       69.43      6.20 o 
  -1   3  11        0.36        2.27      4.55 o 
   0   3  11        1.38        0.62      3.29 o 
   1   3  11        5.44        3.95      2.19 o 
   2   3  11      110.11      123.41      3.40 o 
   3   3  11        5.31        3.53      2.63 o 
   4   3  11      107.47      112.00      4.53 o 
   5   3  11        0.13       -0.72      3.20 o 
   6   3  11        1.39        2.72      2.80 o 
   7   3  11       18.57       20.43      3.50 o 
   8   3  11        9.13       18.18      3.93 o 
  -2   4  11       40.83       39.88      4.13 o 
   0   4  11       10.27        8.19      2.21 o 
   1   4  11       87.18       72.87      3.74 o 
   2   4  11        2.96        4.82      2.88 o 
   3   4  11        2.50        2.01      1.81 o 
   4   4  11        4.01        3.87      2.37 o 
   5   4  11        3.01        4.63      2.29 o 
   6   4  11        5.90        8.93      2.87 o 
   7   4  11       55.24       65.31      4.00 o 
   8   4  11       10.63       10.41      3.17 o 
  -2   5  11        6.65        3.31      3.10 o 
  -1   5  11       21.19       20.66      3.51 o 
   0   5  11        4.96        2.09      2.53 o 
   1   5  11       45.90       44.16      4.53 o 
   2   5  11      374.75      399.73     22.94 o 
   3   5  11        0.26        0.52      2.70 o 
   4   5  11        0.47        2.91      2.99 o 
   5   5  11       10.95       12.18      2.13 o 
   6   5  11        1.34       -1.03      4.34 o 
   7   5  11       33.98       32.93      3.56 o 
   8   5  11      232.16      277.43     13.53 o 
   0   6  11        2.53        5.99      2.89 o 
   1   6  11       29.78       27.07      3.93 o 
   2   6  11       94.03       88.85      7.23 o 
   3   6  11       62.51       63.63      4.60 o 
   4   6  11       12.51       13.83      2.69 o 
   5   6  11        0.01        0.41      4.55 o 
   6   6  11        0.96        2.36      3.29 o 
   7   6  11        0.04       -0.83      3.72 o 
   8   6  11        2.59        3.20      2.48 o 
   1   7  11        1.90        1.65      3.31 o 
   2   7  11       72.17       65.30      5.58 o 
   3   7  11      123.11      118.61      6.61 o 
   4   7  11        8.60        6.62      2.91 o 
   5   7  11        8.53        7.05      3.20 o 
   6   7  11       50.92       50.42      3.85 o 
   7   7  11        0.24        1.32      2.18 o 
   8   7  11        6.58        8.50      2.05 o 
   3   8  11        7.60        6.20      3.31 o 
   4   8  11        0.17        1.16      2.18 o 
   5   8  11        0.41        0.41      3.72 o 
   6   8  11       14.33       13.35      2.17 o 
   7   8  11       61.39       45.79     11.67 o 
  -1  -5  12       15.29       14.89      2.78 o 
   0  -5  12        0.85        4.38      2.26 o 
  -2  -4  12       22.47       19.76      2.09 o 
  -1  -4  12       62.26       66.51      2.98 o 
   0  -4  12      141.19      151.61      4.93 o 
   1  -4  12        0.80        0.19      2.17 o 
   3  -4  12        0.25       -0.83      3.93 o 
  -3  -3  12        0.50        2.07      2.89 o 
  -2  -3  12       49.57       45.50      2.23 o 
  -1  -3  12        2.88        4.52      2.01 o 
   0  -3  12        0.41        3.82      2.76 o 
   1  -3  12       23.23       24.02      2.20 o 
   2  -3  12       15.79       15.56      2.31 o 
   3  -3  12        9.35        8.69      3.41 o 
   4  -3  12       65.95       64.47      5.79 o 
  -3  -2  12       42.26       37.00      2.54 o 
  -2  -2  12        1.26        0.99      2.33 o 
  -1  -2  12        4.44        3.99      2.03 o 
   0  -2  12       92.55       92.69      3.18 o 
   1  -2  12        0.13        1.67      2.38 o 
   2  -2  12       18.55       22.52      2.87 o 
   3  -2  12      175.85      196.41      5.58 o 
   4  -2  12       58.64       67.36      6.20 o 
   5  -2  12        2.94        1.24      4.13 o 
  -3  -1  12       71.15       58.19      6.72 o 
  -2  -1  12      111.65       96.73      3.74 o 
  -1  -1  12      216.78      238.68      5.32 o 
   0  -1  12        1.68        2.34      2.78 o 
   1  -1  12       21.89       24.90      2.32 o 
   2  -1  12        5.06        4.38      2.13 o 
   3  -1  12       10.10       11.70      3.32 o 
   4  -1  12       55.51       60.54      6.41 o 
   5  -1  12       52.86       52.48      5.17 o 
  -3   0  12       32.12       29.50      2.49 o 
  -2   0  12      340.21      345.50     29.65 o 
  -1   0  12       35.18       24.59      3.79 o 
   0   0  12       86.19       92.55      4.16 o 
   1   0  12       14.60        9.95      2.22 o 
   2   0  12        1.87        4.99      3.29 o 
   3   0  12       12.03       13.78      2.69 o 
   4   0  12       19.94       25.00      5.17 o 
   5   0  12        0.47        2.07      4.13 o 
   6   0  12        2.80        2.27      3.51 o 
  -3   1  12        1.66        1.24      4.34 o 
  -2   1  12        4.28        4.96      4.34 o 
  -1   1  12        7.64        6.57      3.12 o 
   0   1  12       23.13       19.02      2.66 o 
   1   1  12       14.86       14.52      2.31 o 
   2   1  12      208.78      210.12      6.83 o 
   3   1  12       44.12       39.10      4.08 o 
   4   1  12       15.40       12.65      3.82 o 
   6   1  12       21.18       16.80      3.72 o 
  -2   2  12      120.67       96.08      5.79 o 
  -1   2  12        6.07        4.60      2.76 o 
   0   2  12        6.23        4.34      3.07 o 
   1   2  12        5.23        5.91      2.13 o 
   2   2  12       18.31       17.66      2.53 o 
   3   2  12       74.04       78.64      4.16 o 
   4   2  12      136.34      166.57      9.40 o 
   5   2  12        9.62       14.32      3.64 o 
  -2   3  12        6.28        7.06      2.40 o 
   0   3  12       81.64       77.40      6.61 o 
   1   3  12        0.68        1.61      2.38 o 
   2   3  12        7.26        6.07      1.78 o 
   3   3  12       88.34       90.50      3.41 o 
   4   3  12       15.46       12.17      2.41 o 
   5   3  12       11.77       14.64      2.90 o 
   6   3  12        2.47        0.85      2.51 o 
  -1   4  12      114.29       90.65      3.87 o 
   0   4  12        3.86        2.31      2.88 o 
   1   4  12       27.04       16.79      3.58 o 
   2   4  12       19.75       17.67      2.92 o 
   3   4  12        3.66        1.67      2.29 o 
   4   4  12       53.43       56.33      3.30 o 
   5   4  12       10.10        8.28      2.35 o 
   6   4  12        1.14        0.88      2.49 o 
   7   4  12       35.93       39.00      4.75 o 
   0   5  12        5.10        1.86      2.89 o 
   1   5  12       25.53       15.08      4.75 o 
   2   5  12        6.04        9.32      3.13 o 
   3   5  12       38.14       42.21      3.95 o 
   4   5  12        7.33        9.04      3.29 o 
   5   5  12        3.29        1.40      2.99 o 
   6   5  12        0.48        3.10      3.93 o 
   7   5  12       15.63       17.41      2.76 o 
   1   6  12        8.40        5.99      3.72 o 
   2   6  12      280.00      272.34      8.68 o 
   3   6  12       27.51       22.11      5.37 o 
   4   6  12       12.48       14.26      4.55 o 
   5   6  12        1.91        3.10      3.93 o 
   7   6  12        2.89        0.83      2.34 o 
   2   7  12        3.61        0.83      3.51 o 
   3   7  12       71.34       52.28      5.17 o 
   4   7  12       27.23       21.08      4.13 o 
   5   7  12        0.24        1.24      3.31 o 
   6   7  12        7.67        6.61      3.51 o 
  -1  -3  13       39.44       36.37      2.92 o 
   0  -3  13       28.68       25.80      2.34 o 
   1  -3  13        0.11        3.10      3.31 o 
   2  -3  13       16.23       13.36      2.67 o 
  -2  -2  13        9.81        7.23      3.31 o 
  -1  -2  13       69.57       61.51      6.61 o 
   0  -2  13        0.01       -0.62      3.72 o 
   1  -2  13       17.97       15.50      2.82 o 
   2  -2  13        6.43        5.30      3.62 o 
   3  -2  13       14.83       13.43      4.75 o 
   4  -2  13       79.88       74.39      5.58 o 
  -2  -1  13       65.53       45.25      4.96 o 
  -1  -1  13       11.85        9.84      3.06 o 
   0  -1  13       71.66       67.46      3.58 o 
   1  -1  13       36.84       36.89      3.62 o 
   2  -1  13        0.18        1.86      3.51 o 
   3  -1  13       24.60       27.63      3.06 o 
   4  -1  13        2.45        0.00      4.75 o 
  -2   0  13      110.29       86.17      5.58 o 
  -1   0  13      108.79       92.16     15.08 o 
   0   0  13        0.03        2.07      4.34 o 
   1   0  13        3.44        1.61      2.91 o 
   2   0  13       31.90       30.51      3.29 o 
   3   0  13        0.01       -0.41      3.93 o 
   4   0  13       47.82       42.15      5.37 o 
   5   0  13       20.13       19.22      7.75 o 
  -2   1  13       33.55       19.63      3.93 o 
  -1   1  13        2.05        0.81      2.82 o 
   0   1  13      116.08      108.70      5.17 o 
   1   1  13       60.62       58.29      3.64 o 
   2   1  13        4.60        9.16      2.43 o 
   3   1  13       19.45       14.67      3.51 o 
   4   1  13       15.15       19.16      3.12 o 
   5   1  13        6.05        5.07      3.06 o 
   6   1  13        4.72        0.21      3.51 o 
  -1   2  13        7.82        3.31      3.93 o 
   0   2  13       27.48       15.56      3.41 o 
   1   2  13        6.18        4.18      2.76 o 
   2   2  13        8.16       10.86      2.31 o 
   3   2  13       47.63       45.62      4.02 o 
   4   2  13       35.26       37.66      3.58 o 
   5   2  13       22.64       23.77      3.50 o 
   6   2  13        0.20        5.79      3.93 o 
  -1   3  13       29.07       15.70      4.13 o 
   1   3  13       19.45       15.39      3.14 o 
   2   3  13        3.73        4.43      2.82 o 
   3   3  13       29.93       25.62      2.42 o 
   4   3  13      206.09      225.83      8.47 o 
   5   3  13        4.49        5.57      2.58 o 
   6   3  13        1.75        1.45      3.72 o 
   0   4  13       13.91        9.81      2.12 o 
   1   4  13        4.39        2.65      2.11 o 
   2   4  13        0.10       -0.17      2.68 o 
   3   4  13        0.11        1.45      2.62 o 
   4   4  13        0.29       -0.40      2.99 o 
   5   4  13       22.90       25.00      2.56 o 
   6   4  13        1.12        0.98      2.26 o 
   1   5  13       12.69       10.13      3.51 o 
   2   5  13       43.90       23.89      3.35 o 
   3   5  13       12.24       12.82      3.29 o 
   4   5  13       11.88       15.29      2.99 o 
   6   5  13        3.05        3.72      3.31 o 
   2   6  13       12.66       10.33      3.72 o 
   3   6  13      170.82      132.86      6.61 o 
   4   6  13       19.59       15.91      4.34 o 
   5   6  13        0.78       -0.83      3.10 o 
   0  -1  14       12.04       13.02      3.72 o 
   2  -1  14       29.10       11.34      8.37 o 
   0   0  14       86.66       62.69      8.27 o 
   1   0  14       32.23       25.00      2.82 o 
   2   0  14       11.71        6.74      2.89 o 
   3   0  14       20.34       11.35      2.79 o 
   4   0  14        0.71        0.00      3.51 o 
   0   1  14       20.77       16.72      3.00 o 
   1   1  14       23.00       20.63      3.00 o 
   2   1  14        0.22       -0.62      3.93 o 
   3   1  14        1.52        1.24      3.93 o 
   4   1  14       15.99        7.47      2.91 o 
   1   2  14        4.51        1.86      3.10 o 
   2   2  14        6.65        4.75      3.72 o 
   3   2  14       29.79       22.91      2.51 o 
   4   2  14       36.61       27.49      2.77 o 
   5   2  14        0.91        0.41      4.13 o 
   1   3  14        7.01        1.45      2.34 o 
   2   3  14        1.76        1.96      2.34 o 
   3   3  14        1.46       -0.02      2.41 o 
   4   3  14       55.37       38.13      3.43 o 
   5   3  14       64.92       51.82      8.06 o 
   2   4  14        0.02        2.27      3.31 o 
   3   4  14        0.02        4.34      3.51 o 
   4   4  14        8.53        4.75      3.51 o 
                                                 
